# Supplementary material for: The Role of Genetic Variation of BMI, Body Composition, and Fat Distribution for Mental Traits and Disorders: A Look-Up and Mendelian Randomization Study
Source: Front Genet. 2020 Apr 21;11:373. doi: 10.3389/fgene.2020.00373 (PMC7186862; doi:10.3389/fgene.2020.00373)
Supplement: Supplementary file 2 [file Data_Sheet_2.xlsx]

## Sheet: Table S1 search terms
Table S1. List of reported traits in the GWAS Catalog (key words for our search)
BMI (adjusted for physical activity)
BMI in active individuals
BMI in inactive individuals
Body fat mass
Body fat percentage
Body mass (lean)
Body mass index
Body mass index (adult)
Body mass index (age interaction)
Body mass index (SNP x SNP interaction)
Body mass index and fat mass
Childhood body mass index
Fat body mass
Hip circumference
Hip circumference (psychosocial stress interaction)
Hip circumference adjusted for BMI
Lean body mass
Lean body mass and age at menarche (combined)
Obesity (early onset extreme)
Obesity (extreme)
Obesity-related traits
Subcutaneous adipose tissue
Subcutaneous adipose tissue adjusted for BMI
Subcutaneous adipose tissue attenuation (Hounsfield unit scale)
Thoracic-to-hip circumference ratio
Total adipose tissue
Total adipose tissue adjusted for BMI
Trunk fat mass
Visceral adipose tissue
Visceral adipose tissue adjusted for BMI
Visceral adipose tissue attenuation (Hounslow unit scale)
Visceral adipose tissue/subcutaneous adipose tissue ratio
Visceral adipose tissue/subcutaneous adipose tissue ratio adjusted for BMI
Visceral fat
Waist circumference
Waist Circumference - Triglycerides (WC-TG)
Waist circumference (sex interaction)
Waist circumference adjusted for BMI (adjusted for physical activity)
Waist circumference adjusted for BMI (joint analysis main effects and physical acti
Waist circumference adjusted for BMI (physical activity interaction)
Waist circumference adjusted for BMI in active individuals
Waist circumference adjusted for BMI in inactive individuals
Waist circumference adjusted for body mass index
Waist circumference and related phenotypes
Waist to hip ratio (sex interaction)
Waist to hip ratio adjusted for BMI (adjusted for physical activity)
Waist-hip ratio
Waist-to-hip circumference ratio (dietary energy interaction)
Waist-to-hip circumference ratio (interaction)
Waist-to-hip circumference ratio (recreational physical activity interaction)
Waist-to-hip ratio (sex interaction)
Waist-to-hip ratio adjusted for BMI
Waist-to-hip ratio adjusted for BMI (joint analysis for main effect and physical ac
Waist-to-hip ratio adjusted for BMI (physical activity interaction)
Waist-to-hip ratio adjusted for BMI in active individuals
Waist-to-hip ratio adjusted for BMI in inactive individuals
Waist-to-hip ratio adjusted for body mass index

## Sheet: Tab S2 Studies n=1005 SNPs 
Table S2. All studies and SNPs included (extracted from GWAS Catalog)
SNP	Region	PubMed ID	First Author	JOURNAL	Study	Disease or trait	INITIAL SAMPLE SIZE	REPLICATION SAMPLE SIZE		CHR_ID	CHR POSITION	REPORTED GENES	MAPPED GENE	CONTEXT
rs9939609	16q12.2	17434869	Frayling TM	Science	A common variant in the FTO gene is associated with body mass index and predisposes to childhood and adult obesity.	Body mass index	5,483 European ancestry type 2 diabetes cases, 5,174 European ancestry controls	19,424 European ancestry adult individuals, 10,172 European ancestry children		16	53786615	FTO	FTO	intron_variant
rs9930506	16q12.2	17658951	Scuteri A	PLoS Genet	Genome-wide association scan shows genetic variants in the FTO gene are associated with obesity-related traits.	Obesity-related traits	4,741 Sardinian individuals	3,205 African American, Hispanic, and European ancestry individuals		16	53796553	FTO	FTO	intron_variant
rs12970134	18q21.32	18454146	Chambers JC	Nat Genet	Common genetic variation near MC4R is associated with waist circumference and insulin resistance.	Waist circumference and related phenotypes	2,684 Indian Asian ancestry male individuals	7,394 Indian Asian ancestry individuals, 4,561 European ancestry individuals		18	60217517	MC4R	LOC342784 - LOC105372155	intergenic_variant
rs1260326	2p23.3	18454146	Chambers JC	Nat Genet	Common genetic variation near MC4R is associated with waist circumference and insulin resistance.	Waist circumference and related phenotypes	2,684 Indian Asian ancestry male individuals	7,394 Indian Asian ancestry individuals, 4,561 European ancestry individuals		2	27508073	GCKR	GCKR	missense_variant
rs3764261	16q13	18454146	Chambers JC	Nat Genet	Common genetic variation near MC4R is associated with waist circumference and insulin resistance.	Waist circumference and related phenotypes	2,684 Indian Asian ancestry male individuals	7,394 Indian Asian ancestry individuals, 4,561 European ancestry individuals		16	56959412	CETP	HERPUD1 - CETP	upstream_gene_variant
rs1121980	16q12.2	18454148	Loos RJ	Nat Genet	Common variants near MC4R are associated with fat mass, weight and risk of obesity.	Body mass index	16,876 European ancestry adult individuals	60,352 European ancestry adult individuals, 5,988 European ancestry children		16	53775335	FTO	FTO	intron_variant
rs17782313	18q21.32	18454148	Loos RJ	Nat Genet	Common variants near MC4R are associated with fat mass, weight and risk of obesity.	Body mass index	16,876 European ancestry adult individuals	60,352 European ancestry adult individuals, 5,988 European ancestry children		18	60183864	MC4R	RNU4-17P - LOC342784	intergenic_variant
rs12970134	18q21.32	19079260	Thorleifsson G	Nat Genet	Genome-wide association yields new sequence variants at seven loci that associate with measures of obesity.	Body mass index	72,598 European ancestry individuals, 1,160 African American individuals	Up to 11,036 European ancestry individuals, 32,615 individuals		18	60217517	MC4R	LOC342784 - LOC105372155	intergenic_variant
rs2568958	1p31.1	19079260	Thorleifsson G	Nat Genet	Genome-wide association yields new sequence variants at seven loci that associate with measures of obesity.	Body mass index	72,598 European ancestry individuals, 1,160 African American individuals	Up to 11,036 European ancestry individuals, 32,615 individuals		1	72299433	NEGR1	LOC105378797	upstream_gene_variant
rs29941	19q13.11	19079260	Thorleifsson G	Nat Genet	Genome-wide association yields new sequence variants at seven loci that associate with measures of obesity.	Body mass index	72,598 European ancestry individuals, 1,160 African American individuals	Up to 11,036 European ancestry individuals, 32,615 individuals		19	33818627	KCTD15, CHST8	KCTD15 - RN7SL150P	downstream_gene_variant
rs6265	11p14.1	19079260	Thorleifsson G	Nat Genet	Genome-wide association yields new sequence variants at seven loci that associate with measures of obesity.	Body mass index	72,598 European ancestry individuals, 1,160 African American individuals	Up to 11,036 European ancestry individuals, 32,615 individuals		11	27658369	BDNF	BDNF-AS, BDNF	missense_variant
rs7498665	16p11.2	19079260	Thorleifsson G	Nat Genet	Genome-wide association yields new sequence variants at seven loci that associate with measures of obesity.	Body mass index	72,598 European ancestry individuals, 1,160 African American individuals	Up to 11,036 European ancestry individuals, 32,615 individuals		16	28871920	ATP2A1, SH2B1	SH2B1	missense_variant
rs7647305	3q27.2	19079260	Thorleifsson G	Nat Genet	Genome-wide association yields new sequence variants at seven loci that associate with measures of obesity.	Body mass index	72,598 European ancestry individuals, 1,160 African American individuals	Up to 11,036 European ancestry individuals, 32,615 individuals		3	186116501	SFRS10, ETV5, DGKG	ETV5 - LOC105374257	intron_variant
rs8050136	16q12.2	19079260	Thorleifsson G	Nat Genet	Genome-wide association yields new sequence variants at seven loci that associate with measures of obesity.	Body mass index	72,598 European ancestry individuals, 1,160 African American individuals	Up to 11,036 European ancestry individuals, 32,615 individuals		16	53782363	FTO	FTO	intron_variant
rs6499640	16q12.2	19079260	Thorleifsson G	Nat Genet	Genome-wide association yields new sequence variants at seven loci that associate with measures of obesity.	Body mass index	72,598 European ancestry individuals, 1,160 African American individuals	Up to 11,036 European ancestry individuals, 32,615 individuals		16	53735765	FTO	FTO	intron_variant
rs7561317	2p25.3	19079260	Thorleifsson G	Nat Genet	Genome-wide association yields new sequence variants at seven loci that associate with measures of obesity.	Body mass index	72,598 European ancestry individuals, 1,160 African American individuals	Up to 11,036 European ancestry individuals, 32,615 individuals		2	644953	TMEM18	LOC105373352 - TMEM18	intergenic_variant
rs925946	11p14.1	19079260	Thorleifsson G	Nat Genet	Genome-wide association yields new sequence variants at seven loci that associate with measures of obesity.	Body mass index	72,598 European ancestry individuals, 1,160 African American individuals	Up to 11,036 European ancestry individuals, 32,615 individuals		11	27645655	BDNF	BDNF-AS	intron_variant
rs10938397	4p12	19079261	Willer CJ	Nat Genet	Six new loci associated with body mass index highlight a neuronal influence on body weight regulation.	Body mass index	32,387 European ancestry individuals	59,082 European ancestry individuals		4	45180510	GNPDA2	LOC100533736 - PRKRIRP9	intergenic_variant
rs17782313	18q21.32	19079261	Willer CJ	Nat Genet	Six new loci associated with body mass index highlight a neuronal influence on body weight regulation.	Body mass index	32,387 European ancestry individuals	59,082 European ancestry individuals		18	60183864	MC4R	RNU4-17P - LOC342784	intergenic_variant
rs7498665	16p11.2	19079261	Willer CJ	Nat Genet	Six new loci associated with body mass index highlight a neuronal influence on body weight regulation.	Body mass index	32,387 European ancestry individuals	59,082 European ancestry individuals		16	28871920	SH2B1	SH2B1	missense_variant
rs9939609	16q12.2	19079261	Willer CJ	Nat Genet	Six new loci associated with body mass index highlight a neuronal influence on body weight regulation.	Body mass index	32,387 European ancestry individuals	59,082 European ancestry individuals		16	53786615	FTO	FTO	intron_variant
rs10838738	11p11.2	19079261	Willer CJ	Nat Genet	Six new loci associated with body mass index highlight a neuronal influence on body weight regulation.	Body mass index	32,387 European ancestry individuals	59,082 European ancestry individuals		11	47641497	MTCH2	MTCH2	intron_variant
rs11084753	19q13.11	19079261	Willer CJ	Nat Genet	Six new loci associated with body mass index highlight a neuronal influence on body weight regulation.	Body mass index	32,387 European ancestry individuals	59,082 European ancestry individuals		19	33831232	KCTD15	KCTD15 - RN7SL150P	intergenic_variant
rs6548238	2p25.3	19079261	Willer CJ	Nat Genet	Six new loci associated with body mass index highlight a neuronal influence on body weight regulation.	Body mass index	32,387 European ancestry individuals	59,082 European ancestry individuals		2	634905	TMEM18	LOC105373352 - TMEM18	regulatory_region_variant
rs1421085	16q12.2	19151714	Meyre D	Nat Genet	Genome-wide association study for early-onset and morbid adult obesity identifies three new risk loci in European populations.	Obesity	695 European ancestry adult cases, 731 European ancestry adult controls, 685 European ancestry child cases, 685 European ancestry child controls	1,171 European ancestry adult cases, 1,114 European ancestry adult controls, 4,417 European ancestry adults, 896 European ancestry child cases, 1,297 European ancestry child and young adult controls, 5,291 European ancestry children		16	53767042	FTO	FTO	intron_variant
rs17782313	18q21.32	19151714	Meyre D	Nat Genet	Genome-wide association study for early-onset and morbid adult obesity identifies three new risk loci in European populations.	Obesity	695 European ancestry adult cases, 731 European ancestry adult controls, 685 European ancestry child cases, 685 European ancestry child controls	1,171 European ancestry adult cases, 1,114 European ancestry adult controls, 4,417 European ancestry adults, 896 European ancestry child cases, 1,297 European ancestry child and young adult controls, 5,291 European ancestry children		18	60183864	MC4R	RNU4-17P - LOC342784	intergenic_variant
rs1424233	16q23.2	19151714	Meyre D	Nat Genet	Genome-wide association study for early-onset and morbid adult obesity identifies three new risk loci in European populations.	Obesity	695 European ancestry adult cases, 731 European ancestry adult controls, 685 European ancestry child cases, 685 European ancestry child controls	1,171 European ancestry adult cases, 1,114 European ancestry adult controls, 4,417 European ancestry adults, 896 European ancestry child cases, 1,297 European ancestry child and young adult controls, 5,291 European ancestry children		16	79648854	MAF	LOC101928230 - LOC105371356	regulatory_region_variant
rs7832552	8q23.1	19268274	Liu XG	Am J Hum Genet	Genome-wide association and replication studies identified TRHR as an important gene for lean body mass.	Body mass (lean)	973 European ancestry individuals	1,488 European ancestry individuals, 1,972 European ancestry individuals from 593 families, 2,955 Chinese ancestry individuals		8	109103447	TRHR	TRHR	intron_variant
rs9941349	16q12.2	19553259	Cotsapas C	Hum Mol Genet	Common body mass index-associated variants confer risk of extreme obesity.	Obesity (extreme)	775 European ancestry cases, 3,197 European ancestry controls	NA		16	53791576	FTO	FTO	intron_variant
rs987237	6p12.3	19557161	Lindgren CM	PLoS Genet	Genome-wide association scan meta-analysis identifies three Loci influencing adiposity and fat distribution.	Adiposity	38,580 European ancestry individuals	Up to 102,064 European ancestry individuals		6	50835337	TFAP2B	TFAP2B	intron_variant
rs2605100	1q41	19557161	Lindgren CM	PLoS Genet	Genome-wide association scan meta-analysis identifies three Loci influencing adiposity and fat distribution.	Adiposity	38,580 European ancestry individuals	Up to 102,064 European ancestry individuals		1	219470882	LYPLAL1	LOC102723886, LOC107985272	intergenic_variant
rs7826222	8p23.1	19557161	Lindgren CM	PLoS Genet	Genome-wide association scan meta-analysis identifies three Loci influencing adiposity and fat distribution.	Adiposity	38,580 European ancestry individuals	Up to 102,064 European ancestry individuals		8	10002570	MSRA	LOC105379235	intergenic_variant
rs1558902	16q12.2	19557197	Heard-Costa NL	PLoS Genet	NRXN3 is a novel locus for waist circumference: a genome-wide association study from the CHARGE Consortium.	Waist circumference	31,373 European ancestry individuals	38,641 individuals		16	53769662	FTO	FTO	intron_variant
rs10146997	14q31.1	19557197	Heard-Costa NL	PLoS Genet	NRXN3 is a novel locus for waist circumference: a genome-wide association study from the CHARGE Consortium.	Waist circumference	31,373 European ancestry individuals	38,641 individuals		14	79478819	NRXN3	NRXN3	intron_variant
rs900400	3q25.31	20372150	Freathy RM	Nat Genet	Variants in ADCY5 and near CCNL1 are associated with fetal growth and birth weight.	Birth weight	10,623 European ancestry individuals	27,591 European ancestry individuals, 1,415 Filipino ancestry individuals, 746 North African ancestry individuals, 333 Turkish ancestry individuals		3	157080986	LEKR1, CCNL1	LEKR1 - LINC00880	upstream_gene_variant
rs9883204	3q21.1	20372150	Freathy RM	Nat Genet	Variants in ADCY5 and near CCNL1 are associated with fetal growth and birth weight.	Birth weight	10,623 European ancestry individuals	27,591 European ancestry individuals, 1,415 Filipino ancestry individuals, 746 North African ancestry individuals, 333 Turkish ancestry individuals		3	123377973	ADCY5	ADCY5	intron_variant
rs1558902	16q12.2	20421936	Scherag A	PLoS Genet	Two new Loci for body-weight regulation identified in a joint analysis of genome-wide association studies for early-onset extreme obesity in French and german study groups.	Obesity (early onset extreme)	1,138 European ancestry cases, 1,120 European ancestry normal or lean controls	1,181 European ancestry cases, 1,960 European ancestry normal or lean controls, 981 European ancestry cases and 1,430 European ancestry controls from 715 families		16	53769662	FTO	FTO	intron_variant
rs17150703	8p23.1	20421936	Scherag A	PLoS Genet	Two new Loci for body-weight regulation identified in a joint analysis of genome-wide association studies for early-onset extreme obesity in French and german study groups.	Obesity (early onset extreme)	1,138 European ancestry cases, 1,120 European ancestry normal or lean controls	1,181 European ancestry cases, 1,960 European ancestry normal or lean controls, 981 European ancestry cases and 1,430 European ancestry controls from 715 families		8	9888288	MSRA, TNKS	TNKS - LINC00599	intergenic_variant
rs17700144	18q21.32	20421936	Scherag A	PLoS Genet	Two new Loci for body-weight regulation identified in a joint analysis of genome-wide association studies for early-onset extreme obesity in French and german study groups.	Obesity (early onset extreme)	1,138 European ancestry cases, 1,120 European ancestry normal or lean controls	1,181 European ancestry cases, 1,960 European ancestry normal or lean controls, 981 European ancestry cases and 1,430 European ancestry controls from 715 families		18	60144750	MC4R	LOC105372152 - RPS3AP49	intron_variant
rs1011731	1q24.3	20935629	Heid IM	Nat Genet	Meta-analysis identifies 13 new loci associated with waist-hip ratio and reveals sexual dimorphism in the genetic basis of fat distribution.	Waist-hip ratio	Up to 77,167 European ancestry individuals	Up to 113,636 European ancestry individuals		1	172377408	PIGC, DNM3	LOC102724528, DNM3	intron_variant
rs10195252	2q24.3	20935629	Heid IM	Nat Genet	Meta-analysis identifies 13 new loci associated with waist-hip ratio and reveals sexual dimorphism in the genetic basis of fat distribution.	Waist-hip ratio	Up to 77,167 European ancestry individuals	Up to 113,636 European ancestry individuals		2	164656581	GRB14	GRB14 - COBLL1	intron_variant
rs1055144	7p15.2	20935629	Heid IM	Nat Genet	Meta-analysis identifies 13 new loci associated with waist-hip ratio and reveals sexual dimorphism in the genetic basis of fat distribution.	Waist-hip ratio	Up to 77,167 European ancestry individuals	Up to 113,636 European ancestry individuals		7	25831489	NFE2L3	LOC100506236	intergenic_variant
rs1294421	6p25.1	20935629	Heid IM	Nat Genet	Meta-analysis identifies 13 new loci associated with waist-hip ratio and reveals sexual dimorphism in the genetic basis of fat distribution.	Waist-hip ratio	Up to 77,167 European ancestry individuals	Up to 113,636 European ancestry individuals		6	6742916	LY86	LOC101928004	intergenic_variant
rs1443512	12q13.13	20935629	Heid IM	Nat Genet	Meta-analysis identifies 13 new loci associated with waist-hip ratio and reveals sexual dimorphism in the genetic basis of fat distribution.	Waist-hip ratio	Up to 77,167 European ancestry individuals	Up to 113,636 European ancestry individuals		12	53948900	HOXC13	HOXC13 - LOC105369775	downstream_gene_variant
rs4823006	22q12.1	20935629	Heid IM	Nat Genet	Meta-analysis identifies 13 new loci associated with waist-hip ratio and reveals sexual dimorphism in the genetic basis of fat distribution.	Waist-hip ratio	Up to 77,167 European ancestry individuals	Up to 113,636 European ancestry individuals		22	29055683	ZNRF3, KREMEN1	ZNRF3	3_prime_UTR_variant
rs718314	12p11.23	20935629	Heid IM	Nat Genet	Meta-analysis identifies 13 new loci associated with waist-hip ratio and reveals sexual dimorphism in the genetic basis of fat distribution.	Waist-hip ratio	Up to 77,167 European ancestry individuals	Up to 113,636 European ancestry individuals		12	26300350	ITPR2, SSPN	LOC105369705	intron_variant
rs9491696	6q22.33	20935629	Heid IM	Nat Genet	Meta-analysis identifies 13 new loci associated with waist-hip ratio and reveals sexual dimorphism in the genetic basis of fat distribution.	Waist-hip ratio	Up to 77,167 European ancestry individuals	Up to 113,636 European ancestry individuals		6	127131494	RSPO3	RSPO3, LOC105377989	intron_variant
rs984222	1p12	20935629	Heid IM	Nat Genet	Meta-analysis identifies 13 new loci associated with waist-hip ratio and reveals sexual dimorphism in the genetic basis of fat distribution.	Waist-hip ratio	Up to 77,167 European ancestry individuals	Up to 113,636 European ancestry individuals		1	118961220	TBX15, WARS2	TBX15	intron_variant
rs4846567	1q41	20935629	Heid IM	Nat Genet	Meta-analysis identifies 13 new loci associated with waist-hip ratio and reveals sexual dimorphism in the genetic basis of fat distribution.	Waist-hip ratio	Up to 77,167 European ancestry individuals	Up to 113,636 European ancestry individuals		1	219577375	LYPLAL1	LOC102723886 - ZC3H11B	intergenic_variant
rs6784615	3p21.1	20935629	Heid IM	Nat Genet	Meta-analysis identifies 13 new loci associated with waist-hip ratio and reveals sexual dimorphism in the genetic basis of fat distribution.	Waist-hip ratio	Up to 77,167 European ancestry individuals	Up to 113,636 European ancestry individuals		3	52472410	NISCH, STAB1	NISCH	intron_variant
rs6795735	3p14.1	20935629	Heid IM	Nat Genet	Meta-analysis identifies 13 new loci associated with waist-hip ratio and reveals sexual dimorphism in the genetic basis of fat distribution.	Waist-hip ratio	Up to 77,167 European ancestry individuals	Up to 113,636 European ancestry individuals		3	64719689	ADAMTS9	ADAMTS9-AS2	intron_variant
rs6861681	5q35.2	20935629	Heid IM	Nat Genet	Meta-analysis identifies 13 new loci associated with waist-hip ratio and reveals sexual dimorphism in the genetic basis of fat distribution.	Waist-hip ratio	Up to 77,167 European ancestry individuals	Up to 113,636 European ancestry individuals		5	173935455	CPEB4	CPEB4	intron_variant
rs6905288	6p21.1	20935629	Heid IM	Nat Genet	Meta-analysis identifies 13 new loci associated with waist-hip ratio and reveals sexual dimorphism in the genetic basis of fat distribution.	Waist-hip ratio	Up to 77,167 European ancestry individuals	Up to 113,636 European ancestry individuals		6	43791136	VEGFA	VEGFA - LOC105375070	downstream_gene_variant
rs10938397	4p12	20935630	Speliotes EK	Nat Genet	Association analyses of 249,796 individuals reveal 18 new loci associated with body mass index.	Body mass index	Up to 123,865 European ancestry individuals	Up to 125,931 European ancestry individuals		4	45180510	GNPDA2	LOC100533736 - PRKRIRP9	intergenic_variant
rs10968576	9p21.1	20935630	Speliotes EK	Nat Genet	Association analyses of 249,796 individuals reveal 18 new loci associated with body mass index.	Body mass index	Up to 123,865 European ancestry individuals	Up to 125,931 European ancestry individuals		9	28414341	LRRN6C	LINGO2	intron_variant
rs11847697	14q12	20935630	Speliotes EK	Nat Genet	Association analyses of 249,796 individuals reveal 18 new loci associated with body mass index.	Body mass index	Up to 123,865 European ancestry individuals	Up to 125,931 European ancestry individuals		14	30045906	PRKD1	LOC105370429 - RPS6P24	intron_variant
rs13078807	3p12.1	20935630	Speliotes EK	Nat Genet	Association analyses of 249,796 individuals reveal 18 new loci associated with body mass index.	Body mass index	Up to 123,865 European ancestry individuals	Up to 125,931 European ancestry individuals		3	85835000	CADM2	CADM2	intron_variant
rs13107325	4q24	20935630	Speliotes EK	Nat Genet	Association analyses of 249,796 individuals reveal 18 new loci associated with body mass index.	Body mass index	Up to 123,865 European ancestry individuals	Up to 125,931 European ancestry individuals		4	102267552	SLC39A8	SLC39A8	missense_variant
rs1514175	1p31.1	20935630	Speliotes EK	Nat Genet	Association analyses of 249,796 individuals reveal 18 new loci associated with body mass index.	Body mass index	Up to 123,865 European ancestry individuals	Up to 125,931 European ancestry individuals		1	74525960	TNNI3K	TNNI3K, LOC105378803, FPGT-TNNI3K	intron_variant
rs1558902	16q12.2	20935630	Speliotes EK	Nat Genet	Association analyses of 249,796 individuals reveal 18 new loci associated with body mass index.	Body mass index	Up to 123,865 European ancestry individuals	Up to 125,931 European ancestry individuals		16	53769662	FTO	FTO	intron_variant
rs2112347	5q13.3	20935630	Speliotes EK	Nat Genet	Association analyses of 249,796 individuals reveal 18 new loci associated with body mass index.	Body mass index	Up to 123,865 European ancestry individuals	Up to 125,931 European ancestry individuals		5	75719417	FLJ35779, HMGCR	LOC441087	upstream_gene_variant
rs2241423	15q23	20935630	Speliotes EK	Nat Genet	Association analyses of 249,796 individuals reveal 18 new loci associated with body mass index.	Body mass index	Up to 123,865 European ancestry individuals	Up to 125,931 European ancestry individuals		15	67794500	MAP2K5, LBXCOR1	MAP2K5	intron_variant
rs2287019	19q13.32	20935630	Speliotes EK	Nat Genet	Association analyses of 249,796 individuals reveal 18 new loci associated with body mass index.	Body mass index	Up to 123,865 European ancestry individuals	Up to 125,931 European ancestry individuals		19	45698914	GIPR, QPCTL	QPCTL	intron_variant
rs2867125	2p25.3	20935630	Speliotes EK	Nat Genet	Association analyses of 249,796 individuals reveal 18 new loci associated with body mass index.	Body mass index	Up to 123,865 European ancestry individuals	Up to 125,931 European ancestry individuals		2	622827	TMEM18	LOC105373352 - TMEM18	intergenic_variant
rs29941	19q13.11	20935630	Speliotes EK	Nat Genet	Association analyses of 249,796 individuals reveal 18 new loci associated with body mass index.	Body mass index	Up to 123,865 European ancestry individuals	Up to 125,931 European ancestry individuals		19	33818627	KCTD15	KCTD15 - RN7SL150P	downstream_gene_variant
rs3810291	19q13.32	20935630	Speliotes EK	Nat Genet	Association analyses of 249,796 individuals reveal 18 new loci associated with body mass index.	Body mass index	Up to 123,865 European ancestry individuals	Up to 125,931 European ancestry individuals		19	47065746	TMEM160, ZC3H4	ZC3H4	3_prime_UTR_variant
rs3817334	11p11.2	20935630	Speliotes EK	Nat Genet	Association analyses of 249,796 individuals reveal 18 new loci associated with body mass index.	Body mass index	Up to 123,865 European ancestry individuals	Up to 125,931 European ancestry individuals		11	47629441	MTCH2, NDUFS3, CUGBP1	MTCH2	intron_variant
rs543874	1q25.2	20935630	Speliotes EK	Nat Genet	Association analyses of 249,796 individuals reveal 18 new loci associated with body mass index.	Body mass index	Up to 123,865 European ancestry individuals	Up to 125,931 European ancestry individuals		1	177920345	SEC16B	LOC101928778 - SEC16B	downstream_gene_variant
rs571312	18q21.32	20935630	Speliotes EK	Nat Genet	Association analyses of 249,796 individuals reveal 18 new loci associated with body mass index.	Body mass index	Up to 123,865 European ancestry individuals	Up to 125,931 European ancestry individuals		18	60172536	MC4R	RNU4-17P - LOC342784	intergenic_variant
rs713586	2p23.3	20935630	Speliotes EK	Nat Genet	Association analyses of 249,796 individuals reveal 18 new loci associated with body mass index.	Body mass index	Up to 123,865 European ancestry individuals	Up to 125,931 European ancestry individuals		2	24935139	ADCY3, RBJ, POMC	ADCY3 - DNAJC27	intergenic_variant
rs7138803	12q13.12	20935630	Speliotes EK	Nat Genet	Association analyses of 249,796 individuals reveal 18 new loci associated with body mass index.	Body mass index	Up to 123,865 European ancestry individuals	Up to 125,931 European ancestry individuals		12	49853685	FAIM2	BCDIN3D - RPL35AP28	intergenic_variant
rs887912	2p16.1	20935630	Speliotes EK	Nat Genet	Association analyses of 249,796 individuals reveal 18 new loci associated with body mass index.	Body mass index	Up to 123,865 European ancestry individuals	Up to 125,931 European ancestry individuals		2	59075742	FANCL	LINC01122 - LOC101927285	intergenic_variant
rs9816226	3q27.2	20935630	Speliotes EK	Nat Genet	Association analyses of 249,796 individuals reveal 18 new loci associated with body mass index.	Body mass index	Up to 123,865 European ancestry individuals	Up to 125,931 European ancestry individuals		3	186116710	ETV5	ETV5 - LOC105374257	intron_variant
rs987237	6p12.3	20935630	Speliotes EK	Nat Genet	Association analyses of 249,796 individuals reveal 18 new loci associated with body mass index.	Body mass index	Up to 123,865 European ancestry individuals	Up to 125,931 European ancestry individuals		6	50835337	TFAP2B	TFAP2B	intron_variant
rs10150332	14q31.1	20935630	Speliotes EK	Nat Genet	Association analyses of 249,796 individuals reveal 18 new loci associated with body mass index.	Body mass index	Up to 123,865 European ancestry individuals	Up to 125,931 European ancestry individuals		14	79470621	NRXN3	NRXN3	intron_variant
rs10767664	11p14.1	20935630	Speliotes EK	Nat Genet	Association analyses of 249,796 individuals reveal 18 new loci associated with body mass index.	Body mass index	Up to 123,865 European ancestry individuals	Up to 125,931 European ancestry individuals		11	27704439	BDNF	BDNF	intron_variant
rs12444979	16p12.3	20935630	Speliotes EK	Nat Genet	Association analyses of 249,796 individuals reveal 18 new loci associated with body mass index.	Body mass index	Up to 123,865 European ancestry individuals	Up to 125,931 European ancestry individuals		16	19922278	GPRC5B, IQCK	GPRC5B - LOC105371116	intergenic_variant
rs1555543	1p21.3	20935630	Speliotes EK	Nat Genet	Association analyses of 249,796 individuals reveal 18 new loci associated with body mass index.	Body mass index	Up to 123,865 European ancestry individuals	Up to 125,931 European ancestry individuals		1	96479241	PTBP2	EEF1A1P11 - LOC105378866	intergenic_variant
rs206936	6p21.31	20935630	Speliotes EK	Nat Genet	Association analyses of 249,796 individuals reveal 18 new loci associated with body mass index.	Body mass index	Up to 123,865 European ancestry individuals	Up to 125,931 European ancestry individuals		6	34335092	HMGA1, NUDT3	RPS10-NUDT3, NUDT3	intron_variant
rs2815752	1p31.1	20935630	Speliotes EK	Nat Genet	Association analyses of 249,796 individuals reveal 18 new loci associated with body mass index.	Body mass index	Up to 123,865 European ancestry individuals	Up to 125,931 European ancestry individuals		1	72346757	NEGR1	LOC105378797	intergenic_variant
rs2890652	2q22.2	20935630	Speliotes EK	Nat Genet	Association analyses of 249,796 individuals reveal 18 new loci associated with body mass index.	Body mass index	Up to 123,865 European ancestry individuals	Up to 125,931 European ancestry individuals		2	142202362	LRP1B	LRP1B - LOC105373651	intergenic_variant
rs4771122	13q12.2	20935630	Speliotes EK	Nat Genet	Association analyses of 249,796 individuals reveal 18 new loci associated with body mass index.	Body mass index	Up to 123,865 European ancestry individuals	Up to 125,931 European ancestry individuals		13	27446043	MTIF3, GTF3A	MTIF3	intron_variant
rs4836133	5q23.2	20935630	Speliotes EK	Nat Genet	Association analyses of 249,796 individuals reveal 18 new loci associated with body mass index.	Body mass index	Up to 123,865 European ancestry individuals	Up to 125,931 European ancestry individuals		5	124996410	ZNF608	LOC105379158 - LOC101927421	regulatory_region_variant
rs4929949	11p15.4	20935630	Speliotes EK	Nat Genet	Association analyses of 249,796 individuals reveal 18 new loci associated with body mass index.	Body mass index	Up to 123,865 European ancestry individuals	Up to 125,931 European ancestry individuals		11	8583046	RPL27A, TUB	STK33	intron_variant
rs7359397	16p11.2	20935630	Speliotes EK	Nat Genet	Association analyses of 249,796 individuals reveal 18 new loci associated with body mass index.	Body mass index	Up to 123,865 European ancestry individuals	Up to 125,931 European ancestry individuals		16	28874338	APOB48R, SULT1A2, AC138894.2, ATXN2L, TUFM, SH2B1	SH2B1 - ATP2A1	upstream_gene_variant
rs10790162		21386085	Kraja AT	Diabetes	A bivariate genome-wide approach to metabolic syndrome: STAMPEED consortium.	Waist Circumference - Triglycerides (WC-TG)	22,161 European ancestry individuals	NA		#NULL!	#NULL!	BUD13
rs13022873	2p23.3	21386085	Kraja AT	Diabetes	A bivariate genome-wide approach to metabolic syndrome: STAMPEED consortium.	Waist Circumference - Triglycerides (WC-TG)	22,161 European ancestry individuals	NA		2	27592643	ZNF512	ZNF512	intron_variant
rs1919128	2p23.3	21386085	Kraja AT	Diabetes	A bivariate genome-wide approach to metabolic syndrome: STAMPEED consortium.	Waist Circumference - Triglycerides (WC-TG)	22,161 European ancestry individuals	NA		2	27578892	C2orf16	C2orf16	missense_variant
rs2075290	11q23.3	21386085	Kraja AT	Diabetes	A bivariate genome-wide approach to metabolic syndrome: STAMPEED consortium.	Waist Circumference - Triglycerides (WC-TG)	22,161 European ancestry individuals	NA		11	116782580	ZNF259	ZPR1	intron_variant
rs2266788	11q23.3	21386085	Kraja AT	Diabetes	A bivariate genome-wide approach to metabolic syndrome: STAMPEED consortium.	Waist Circumference - Triglycerides (WC-TG)	22,161 European ancestry individuals	NA		11	116789970	APOA5	APOA5	3_prime_UTR_variant
rs3749147	2p23.3	21386085	Kraja AT	Diabetes	A bivariate genome-wide approach to metabolic syndrome: STAMPEED consortium.	Waist Circumference - Triglycerides (WC-TG)	22,161 European ancestry individuals	NA		2	27629051	CCDC121	GPN1	missense_variant
rs780093	2p23.3	21386085	Kraja AT	Diabetes	A bivariate genome-wide approach to metabolic syndrome: STAMPEED consortium.	Waist Circumference - Triglycerides (WC-TG)	22,161 European ancestry individuals	NA		2	27519736	GCKR	GCKR	intron_variant
rs11088859	21q21.1	21552555	Wang K	PLoS One	A genome-wide association study on obesity and obesity-related traits.	Obesity	520 European ancestry cases, 540 European ancestry controls	1,196 European ancestry individuals		21	21317024	NCAM2	NCAM2	intron_variant
rs11624704	14q24.3	21552555	Wang K	PLoS One	A genome-wide association study on obesity and obesity-related traits.	Obesity	520 European ancestry cases, 540 European ancestry controls	1,196 European ancestry individuals		14	78319734	NRXN3	NRXN3	intron_variant
rs17817449	16q12.2	21552555	Wang K	PLoS One	A genome-wide association study on obesity and obesity-related traits.	Obesity	520 European ancestry cases, 540 European ancestry controls	1,196 European ancestry individuals		16	53779455	FTO	FTO	intron_variant
rs8050136	16q12.2	21706003	Kilpelainen TO	Nat Genet	Genetic variation near IRS1 associates with reduced adiposity and an impaired metabolic profile.	Adiposity	29,069 European ancestry individuals, 7,557 Indian Asian ancestry individuals	39,576 European ancestry individuals		16	53782363	FTO	FTO	intron_variant
rs2943650	2q36.3	21706003	Kilpelainen TO	Nat Genet	Genetic variation near IRS1 associates with reduced adiposity and an impaired metabolic profile.	Adiposity	29,069 European ancestry individuals, 7,557 Indian Asian ancestry individuals	39,576 European ancestry individuals		2	226241205	IRS1	LOC646736 - LOC105373915	intergenic_variant
rs2116830	10q22.3	21708048	Jiao H	BMC Med Genomics	Genome wide association study identifies KCNMA1 contributing to human obesity.	Obesity	164 European ancestry morbidly obese individuals, 163 European ancestry lean individuals	4,674 European ancestry morbidly obese individuals, 5,663 European ancestry lean individuals		10	76886778	KCNMA1	KCNMA1	3_prime_UTR_variant
rs988712	11p14.1	21708048	Jiao H	BMC Med Genomics	Genome wide association study identifies KCNMA1 contributing to human obesity.	Obesity	164 European ancestry morbidly obese individuals, 163 European ancestry lean individuals	4,674 European ancestry morbidly obese individuals, 5,663 European ancestry lean individuals		11	27541835	BDNF	BDNF-AS	intron_variant
rs734597	6p12.3	21935397	Paternoster L	PLoS One	Genome-wide population-based association study of extremely overweight young adults--the GOYA study.	Obesity (extreme)	2,633 European ancestry extremely obese adult cases, 2,740 European ancestry controls	29,181 European ancestry individuals		6	50868566	TFAP2B	RPS17P5 - LOC100418898	intergenic_variant
rs16933812	9p13.2	22013104	Melka MG	J Clin Endocrinol Metab	Genome-wide scan for loci of adolescent obesity and their relationship with blood pressure.	Obesity-related traits	598 French Canadian founder adolescent individuals	NA		9	36969208	PAX5	PAX5	intron_variant
rs7638110	3q23	22013104	Melka MG	J Clin Endocrinol Metab	Genome-wide scan for loci of adolescent obesity and their relationship with blood pressure.	Obesity-related traits	598 French Canadian founder adolescent individuals	NA		3	139185143	MRPS22	BPESC1 - PISRT1	intron_variant
rs11671664	19q13.32	22344219	Wen W	Nat Genet	Meta-analysis identifies common variants associated with body mass index in east Asians.	Body mass index	22,762 East Asian ancestry individuals, 2,522 Malay ancestry individuals, 2,431 Chinese, Malay and Asian Indian ancestry individuals	53,215 East Asian ancestry results, 2,118 Malay ancestry individuals		19	45669020	GIPR, QPCTL	GIPR	intron_variant
rs261967	5q15	22344219	Wen W	Nat Genet	Meta-analysis identifies common variants associated with body mass index in east Asians.	Body mass index	22,762 East Asian ancestry individuals, 2,522 Malay ancestry individuals, 2,431 Chinese, Malay and Asian Indian ancestry individuals	53,215 East Asian ancestry results, 2,118 Malay ancestry individuals		5	96514546	PCSK1	LOC101929710, LOC107986362	intron_variant
rs4776970	15q23	22344219	Wen W	Nat Genet	Meta-analysis identifies common variants associated with body mass index in east Asians.	Body mass index	22,762 East Asian ancestry individuals, 2,522 Malay ancestry individuals, 2,431 Chinese, Malay and Asian Indian ancestry individuals	53,215 East Asian ancestry results, 2,118 Malay ancestry individuals		15	67788548	MAP2K5	MAP2K5	intron_variant
rs6545814	2p23.3	22344219	Wen W	Nat Genet	Meta-analysis identifies common variants associated with body mass index in east Asians.	Body mass index	22,762 East Asian ancestry individuals, 2,522 Malay ancestry individuals, 2,431 Chinese, Malay and Asian Indian ancestry individuals	53,215 East Asian ancestry results, 2,118 Malay ancestry individuals		2	24908447	ADCY3, DNAJC27	ADCY3	intron_variant
rs9356744	6p22.3	22344219	Wen W	Nat Genet	Meta-analysis identifies common variants associated with body mass index in east Asians.	Body mass index	22,762 East Asian ancestry individuals, 2,522 Malay ancestry individuals, 2,431 Chinese, Malay and Asian Indian ancestry individuals	53,215 East Asian ancestry results, 2,118 Malay ancestry individuals		6	20685255	CDKAL1	CDKAL1	intron_variant
rs12597579	16p12.3	22344219	Wen W	Nat Genet	Meta-analysis identifies common variants associated with body mass index in east Asians.	Body mass index	22,762 East Asian ancestry individuals, 2,522 Malay ancestry individuals, 2,431 Chinese, Malay and Asian Indian ancestry individuals	53,215 East Asian ancestry results, 2,118 Malay ancestry individuals		16	20246545	GP2	SNRPEP3 - GP2	intergenic_variant
rs11142387	9q21.12	22344221	Okada Y	Nat Genet	Common variants at CDKAL1 and KLF9 are associated with body mass index in east Asian populations.	Body mass index (SNP x SNP interaction)	26,620 Japanese ancestry individuals	35,625 East Asian ancestry individuals		9	70383416	KLF9	SMC5 - KLF9	downstream_gene_variant
rs11671664	19q13.32	22344221	Okada Y	Nat Genet	Common variants at CDKAL1 and KLF9 are associated with body mass index in east Asian populations.	Body mass index (SNP x SNP interaction)	26,620 Japanese ancestry individuals	35,625 East Asian ancestry individuals		19	45669020	GIPR	GIPR	intron_variant
rs2030323	11p14.1	22344221	Okada Y	Nat Genet	Common variants at CDKAL1 and KLF9 are associated with body mass index in east Asian populations.	Body mass index (SNP x SNP interaction)	26,620 Japanese ancestry individuals	35,625 East Asian ancestry individuals		11	27706992	BDNF	BDNF	intron_variant
rs12149832	16q12.2	22344221	Okada Y	Nat Genet	Common variants at CDKAL1 and KLF9 are associated with body mass index in east Asian populations.	Body mass index (SNP x SNP interaction)	26,620 Japanese ancestry individuals	35,625 East Asian ancestry individuals		16	53808996	FTO	FTO	intron_variant
rs13034723 x rs11142387	2q32.2 x 9q21.12	22344221	Okada Y	Nat Genet	Common variants at CDKAL1 and KLF9 are associated with body mass index in east Asian populations.	Body mass index (SNP x SNP interaction)	26,620 Japanese ancestry individuals	35,625 East Asian ancestry individuals		#NULL!	#NULL!	GDF8 x KLF9	C2orf88 x SMC5 - KLF9	intron_variant x downstream_gene_variant
rs2206734	6p22.3	22344221	Okada Y	Nat Genet	Common variants at CDKAL1 and KLF9 are associated with body mass index in east Asian populations.	Body mass index (SNP x SNP interaction)	26,620 Japanese ancestry individuals	35,625 East Asian ancestry individuals		6	20694653	CDKAL1	CDKAL1	intron_variant
rs2331841	18q21.32	22344221	Okada Y	Nat Genet	Common variants at CDKAL1 and KLF9 are associated with body mass index in east Asian populations.	Body mass index (SNP x SNP interaction)	26,620 Japanese ancestry individuals	35,625 East Asian ancestry individuals		18	60161404	MC4R	RPS3AP49 - RNU4-17P	upstream_gene_variant
rs516636	1q25.2	22344221	Okada Y	Nat Genet	Common variants at CDKAL1 and KLF9 are associated with body mass index in east Asian populations.	Body mass index (SNP x SNP interaction)	26,620 Japanese ancestry individuals	35,625 East Asian ancestry individuals		1	177886382	SEC16B	LOC101928778 - SEC16B	intergenic_variant
rs9299	17q21.32	22484627	Bradfield JP	Nat Genet	A genome-wide association meta-analysis identifies new childhood obesity loci.	Obesity	5,530 European ancestry cases, 8,318 European ancestry controls	2,214 European ancestry cases, 2,674 European ancestry controls		17	48592068	HOXB5	HOXB5, HOXB-AS3	3_prime_UTR_variant
rs9568856	13q14.3	22484627	Bradfield JP	Nat Genet	A genome-wide association meta-analysis identifies new childhood obesity loci.	Obesity	5,530 European ancestry cases, 8,318 European ancestry controls	2,214 European ancestry cases, 2,674 European ancestry controls		13	53490846	OLFM4	ZNF646P1 - LOC105370210	intergenic_variant
rs11118316	1q41	22589738	Fox CS	PLoS Genet	Genome-wide association for abdominal subcutaneous and visceral adipose reveals a novel locus for visceral fat in women.	Visceral adipose tissue/subcutaneous adipose tissue ratio	5,560 European ancestry female individuals, 4,997 European ancestry male individuals	NA		1	219483821	LYPLAL1	LOC107985272, LOC102723886	intergenic_variant
rs1659258	2p11.2	22589738	Fox CS	PLoS Genet	Genome-wide association for abdominal subcutaneous and visceral adipose reveals a novel locus for visceral fat in women.	Visceral fat	5,560 European ancestry female individuals, 4,997 European ancestry male individuals	NA		2	88360069	THNSL2	RNY4P15 - MRPL45P1	downstream_gene_variant
rs7202116	16q12.2	22982992	Yang J	Nature	FTO genotype is associated with phenotypic variability of body mass index.	Body mass index	133,154 European ancestry individuals	59,325 European ancestry individuals		16	53787703	FTO	FTO	intron_variant
rs2507838	11q12.1	23108985	Guo YF	Hum Genet	Suggestion of GLYAT gene underlying variation of bone size and body lean mass as revealed by a bivariate genome-wide association study.	Body mass (lean)	1,627 Han Chinese individuals	2,286 European ancestry individuals		11	58705326	GLYAT	ZFP91-CNTF - GLYAT	intron_variant
rs900400	3q25.31	23202124	Horikoshi M	Nat Genet	New loci associated with birth weight identify genetic links between intrauterine growth and adult height and metabolism.	Birth weight	Up to 26,836 European ancestry individuals	Up to 42,519 European ancestry individuals		3	157080986	CCNL1	LEKR1 - LINC00880	upstream_gene_variant
rs9883204	3q21.1	23202124	Horikoshi M	Nat Genet	New loci associated with birth weight identify genetic links between intrauterine growth and adult height and metabolism.	Birth weight	Up to 26,836 European ancestry individuals	Up to 42,519 European ancestry individuals		3	123377973	ADCY5	ADCY5	intron_variant
rs1042725	12q14.3	23202124	Horikoshi M	Nat Genet	New loci associated with birth weight identify genetic links between intrauterine growth and adult height and metabolism.	Birth weight	Up to 26,836 European ancestry individuals	Up to 42,519 European ancestry individuals		12	65964567	HMGA2	HMGA2	3_prime_UTR_variant
rs1801253	10q25.3	23202124	Horikoshi M	Nat Genet	New loci associated with birth weight identify genetic links between intrauterine growth and adult height and metabolism.	Birth weight	Up to 26,836 European ancestry individuals	Up to 42,519 European ancestry individuals		10	114045297	ADRB1	ADRB1	missense_variant
rs4432842	5q11.2	23202124	Horikoshi M	Nat Genet	New loci associated with birth weight identify genetic links between intrauterine growth and adult height and metabolism.	Birth weight	Up to 26,836 European ancestry individuals	Up to 42,519 European ancestry individuals		5	57876251	intergenic	LOC101928505 - LOC101928539	intergenic_variant
rs6931514	6p22.3	23202124	Horikoshi M	Nat Genet	New loci associated with birth weight identify genetic links between intrauterine growth and adult height and metabolism.	Birth weight	Up to 26,836 European ancestry individuals	Up to 42,519 European ancestry individuals		6	20703721	CDKAL1	CDKAL1	intron_variant
rs724577	4p15.31	23202124	Horikoshi M	Nat Genet	New loci associated with birth weight identify genetic links between intrauterine growth and adult height and metabolism.	Birth weight	Up to 26,836 European ancestry individuals	Up to 42,519 European ancestry individuals		4	17991787	LCORL	LCORL	intron_variant
rs10830963	11q14.3	23251661	Comuzzie AG	PLoS One	Novel genetic loci identified for the pathophysiology of childhood obesity in the Hispanic population.	Obesity-related traits	815 Hispanic children from 263 families	NA		11	92975544	MTNR1B, LOC642791	MTNR1B	intron_variant
rs12075	1q23.2	23251661	Comuzzie AG	PLoS One	Novel genetic loci identified for the pathophysiology of childhood obesity in the Hispanic population.	Obesity-related traits	815 Hispanic children from 263 families	NA		1	159205564	FCER1A, OR10J1, DARC, OR10J5	ACKR1	missense_variant
rs12104221	19p13.3	23251661	Comuzzie AG	PLoS One	Novel genetic loci identified for the pathophysiology of childhood obesity in the Hispanic population.	Obesity-related traits	815 Hispanic children from 263 families	NA		19	3797102	MATK	MATK	intron_variant
rs12636651	3p21.31	23251661	Comuzzie AG	PLoS One	Novel genetic loci identified for the pathophysiology of childhood obesity in the Hispanic population.	Obesity-related traits	815 Hispanic children from 263 families	NA		3	46240900	CCR3, CCR2	CCR3	intron_variant
rs1443438	9q22.33	23251661	Comuzzie AG	PLoS One	Novel genetic loci identified for the pathophysiology of childhood obesity in the Hispanic population.	Obesity-related traits	815 Hispanic children from 263 families	NA		9	97787746	XPA, FOXE1	KRT18P13 - FOXE1	intergenic_variant
rs17104363	14q24.1	23251661	Comuzzie AG	PLoS One	Novel genetic loci identified for the pathophysiology of childhood obesity in the Hispanic population.	Obesity-related traits	815 Hispanic children from 263 families	NA		14	67472766	TMEM229B	TMEM229B, GPHN	3_prime_UTR_variant
rs2823615	21q21.1	23251661	Comuzzie AG	PLoS One	Novel genetic loci identified for the pathophysiology of childhood obesity in the Hispanic population.	Obesity-related traits	815 Hispanic children from 263 families	NA		21	16110813	C21orf34	MIR99AHG	intron_variant
rs28461806	10q11.21	23251661	Comuzzie AG	PLoS One	Novel genetic loci identified for the pathophysiology of childhood obesity in the Hispanic population.	Obesity-related traits	815 Hispanic children from 263 families	NA		10	43260306	RASGEF1A	RASGEF1A	intron_variant
rs3741298	11q23.3	23251661	Comuzzie AG	PLoS One	Novel genetic loci identified for the pathophysiology of childhood obesity in the Hispanic population.	Obesity-related traits	815 Hispanic children from 263 families	NA		11	116786845	ZNF259, APOA5	ZPR1	intron_variant
rs494558	13q34	23251661	Comuzzie AG	PLoS One	Novel genetic loci identified for the pathophysiology of childhood obesity in the Hispanic population.	Obesity-related traits	815 Hispanic children from 263 families	NA		13	110276815	COL4A1	COL4A1	intron_variant
rs6025590	20q13.31	23251661	Comuzzie AG	PLoS One	Novel genetic loci identified for the pathophysiology of childhood obesity in the Hispanic population.	Obesity-related traits	815 Hispanic children from 263 families	NA		20	57495449	CTCFL, HMG1L1	HMGB1P1 - CTCFL	downstream_gene_variant
rs657152		23251661	Comuzzie AG	PLoS One	Novel genetic loci identified for the pathophysiology of childhood obesity in the Hispanic population.	Obesity-related traits	815 Hispanic children from 263 families	NA		#NULL!	#NULL!	ABO
rs7595	19q13.42	23251661	Comuzzie AG	PLoS One	Novel genetic loci identified for the pathophysiology of childhood obesity in the Hispanic population.	Obesity-related traits	815 Hispanic children from 263 families	NA		19	54193224	TSEN34, MBOAT7	TSEN34	synonymous_variant
rs79509430	9q32	23251661	Comuzzie AG	PLoS One	Novel genetic loci identified for the pathophysiology of childhood obesity in the Hispanic population.	Obesity-related traits	815 Hispanic children from 263 families	NA		9	114478626	DFNB31	DFNB31	missense_variant
rs8037818		23251661	Comuzzie AG	PLoS One	Novel genetic loci identified for the pathophysiology of childhood obesity in the Hispanic population.	Obesity-related traits	815 Hispanic children from 263 families	NA		#NULL!	#NULL!	ARHGAP11A, SCG5
rs10182181	2p23.3	23563607	Berndt SI	Nat Genet	Genome-wide meta-analysis identifies 11 new loci for anthropometric traits and provides insights into genetic architecture.	Obesity	93,015 European ancestry overweight individuals, 32,858 European ancestry class I obese individuals, 9,889 European ancestry class II obese individuals, 2,896 European ancestry class III obese individuals, up to 65,840 European ancestry controls	65,332 European ancestry overweight individuals, 22,373 European ancestry class I obese individuals, 5,476 European ancestry class II obese individuals, 1,162 European ancestry class III obese individuals, up to 39,294 European ancestry controls		2	24927427	ADCY3, POMC	ADCY3 - DNAJC27	intergenic_variant
rs10938397	4p12	23563607	Berndt SI	Nat Genet	Genome-wide meta-analysis identifies 11 new loci for anthropometric traits and provides insights into genetic architecture.	Body mass index	7,962 European ancestry high body mass index individuals, 8,106 European ancestry low body mass index individuals	4,900 European ancestry high body mass index individuals, 4,891 European ancestry low body mass index individuals		4	45180510	GNPDA2	LOC100533736 - PRKRIRP9	intergenic_variant
rs10938397	4p12	23563607	Berndt SI	Nat Genet	Genome-wide meta-analysis identifies 11 new loci for anthropometric traits and provides insights into genetic architecture.	Obesity	93,015 European ancestry overweight individuals, 32,858 European ancestry class I obese individuals, 9,889 European ancestry class II obese individuals, 2,896 European ancestry class III obese individuals, up to 65,840 European ancestry controls	65,332 European ancestry overweight individuals, 22,373 European ancestry class I obese individuals, 5,476 European ancestry class II obese individuals, 1,162 European ancestry class III obese individuals, up to 39,294 European ancestry controls		4	45180510	GNPDA2	LOC100533736 - PRKRIRP9	intergenic_variant
rs10968576	9p21.1	23563607	Berndt SI	Nat Genet	Genome-wide meta-analysis identifies 11 new loci for anthropometric traits and provides insights into genetic architecture.	Obesity	93,015 European ancestry overweight individuals, 32,858 European ancestry class I obese individuals, 9,889 European ancestry class II obese individuals, 2,896 European ancestry class III obese individuals, up to 65,840 European ancestry controls	65,332 European ancestry overweight individuals, 22,373 European ancestry class I obese individuals, 5,476 European ancestry class II obese individuals, 1,162 European ancestry class III obese individuals, up to 39,294 European ancestry controls		9	28414341	LINGO2	LINGO2	intron_variant
rs12446632	16p12.3	23563607	Berndt SI	Nat Genet	Genome-wide meta-analysis identifies 11 new loci for anthropometric traits and provides insights into genetic architecture.	Obesity	93,015 European ancestry overweight individuals, 32,858 European ancestry class I obese individuals, 9,889 European ancestry class II obese individuals, 2,896 European ancestry class III obese individuals, up to 65,840 European ancestry controls	65,332 European ancestry overweight individuals, 22,373 European ancestry class I obese individuals, 5,476 European ancestry class II obese individuals, 1,162 European ancestry class III obese individuals, up to 39,294 European ancestry controls		16	19924067	GPRC5B	LOC105371116	intergenic_variant
rs1294421	6p25.1	23563607	Berndt SI	Nat Genet	Genome-wide meta-analysis identifies 11 new loci for anthropometric traits and provides insights into genetic architecture.	Waist-hip ratio	4,774 European ancestry high waist-to-hip ratio individuals, 5,481 European ancestry low waist-to-hip ratio individuals	3,351 European ancestry high waist-to-hip ratio individuals, 3,352 European ancestry low waist-to-hip ratio individuals		6	6742916	LY86	LOC101928004	intergenic_variant
rs13078807	3p12.1	23563607	Berndt SI	Nat Genet	Genome-wide meta-analysis identifies 11 new loci for anthropometric traits and provides insights into genetic architecture.	Obesity	93,015 European ancestry overweight individuals, 32,858 European ancestry class I obese individuals, 9,889 European ancestry class II obese individuals, 2,896 European ancestry class III obese individuals, up to 65,840 European ancestry controls	65,332 European ancestry overweight individuals, 22,373 European ancestry class I obese individuals, 5,476 European ancestry class II obese individuals, 1,162 European ancestry class III obese individuals, up to 39,294 European ancestry controls		3	85835000	CADM2	CADM2	intron_variant
rs13130484	4p12	23563607	Berndt SI	Nat Genet	Genome-wide meta-analysis identifies 11 new loci for anthropometric traits and provides insights into genetic architecture.	Obesity	93,015 European ancestry overweight individuals, 32,858 European ancestry class I obese individuals, 9,889 European ancestry class II obese individuals, 2,896 European ancestry class III obese individuals, up to 65,840 European ancestry controls	65,332 European ancestry overweight individuals, 22,373 European ancestry class I obese individuals, 5,476 European ancestry class II obese individuals, 1,162 European ancestry class III obese individuals, up to 39,294 European ancestry controls		4	45173674	GNPDA2	LOC100533736 - PRKRIRP9	intergenic_variant
rs1421085	16q12.2	23563607	Berndt SI	Nat Genet	Genome-wide meta-analysis identifies 11 new loci for anthropometric traits and provides insights into genetic architecture.	Obesity	93,015 European ancestry overweight individuals, 32,858 European ancestry class I obese individuals, 9,889 European ancestry class II obese individuals, 2,896 European ancestry class III obese individuals, up to 65,840 European ancestry controls	65,332 European ancestry overweight individuals, 22,373 European ancestry class I obese individuals, 5,476 European ancestry class II obese individuals, 1,162 European ancestry class III obese individuals, up to 39,294 European ancestry controls		16	53767042	FTO	FTO	intron_variant
rs1516725	3q27.2	23563607	Berndt SI	Nat Genet	Genome-wide meta-analysis identifies 11 new loci for anthropometric traits and provides insights into genetic architecture.	Body mass index	7,962 European ancestry high body mass index individuals, 8,106 European ancestry low body mass index individuals	4,900 European ancestry high body mass index individuals, 4,891 European ancestry low body mass index individuals		3	186106215	ETV5	ETV5	intron_variant
rs1516725	3q27.2	23563607	Berndt SI	Nat Genet	Genome-wide meta-analysis identifies 11 new loci for anthropometric traits and provides insights into genetic architecture.	Obesity	93,015 European ancestry overweight individuals, 32,858 European ancestry class I obese individuals, 9,889 European ancestry class II obese individuals, 2,896 European ancestry class III obese individuals, up to 65,840 European ancestry controls	65,332 European ancestry overweight individuals, 22,373 European ancestry class I obese individuals, 5,476 European ancestry class II obese individuals, 1,162 European ancestry class III obese individuals, up to 39,294 European ancestry controls		3	186106215	ETV5	ETV5	intron_variant
rs1558902	16q12.2	23563607	Berndt SI	Nat Genet	Genome-wide meta-analysis identifies 11 new loci for anthropometric traits and provides insights into genetic architecture.	Obesity	93,015 European ancestry overweight individuals, 32,858 European ancestry class I obese individuals, 9,889 European ancestry class II obese individuals, 2,896 European ancestry class III obese individuals, up to 65,840 European ancestry controls	65,332 European ancestry overweight individuals, 22,373 European ancestry class I obese individuals, 5,476 European ancestry class II obese individuals, 1,162 European ancestry class III obese individuals, up to 39,294 European ancestry controls		16	53769662	FTO	FTO	intron_variant
rs17381664	1p31.1	23563607	Berndt SI	Nat Genet	Genome-wide meta-analysis identifies 11 new loci for anthropometric traits and provides insights into genetic architecture.	Obesity	93,015 European ancestry overweight individuals, 32,858 European ancestry class I obese individuals, 9,889 European ancestry class II obese individuals, 2,896 European ancestry class III obese individuals, up to 65,840 European ancestry controls	65,332 European ancestry overweight individuals, 22,373 European ancestry class I obese individuals, 5,476 European ancestry class II obese individuals, 1,162 European ancestry class III obese individuals, up to 39,294 European ancestry controls		1	77582646	ZZZ3	ZZZ3	intron_variant
rs2030323	11p14.1	23563607	Berndt SI	Nat Genet	Genome-wide meta-analysis identifies 11 new loci for anthropometric traits and provides insights into genetic architecture.	Body mass index	7,962 European ancestry high body mass index individuals, 8,106 European ancestry low body mass index individuals	4,900 European ancestry high body mass index individuals, 4,891 European ancestry low body mass index individuals		11	27706992	BDNF	BDNF	intron_variant
rs2030323	11p14.1	23563607	Berndt SI	Nat Genet	Genome-wide meta-analysis identifies 11 new loci for anthropometric traits and provides insights into genetic architecture.	Obesity	93,015 European ancestry overweight individuals, 32,858 European ancestry class I obese individuals, 9,889 European ancestry class II obese individuals, 2,896 European ancestry class III obese individuals, up to 65,840 European ancestry controls	65,332 European ancestry overweight individuals, 22,373 European ancestry class I obese individuals, 5,476 European ancestry class II obese individuals, 1,162 European ancestry class III obese individuals, up to 39,294 European ancestry controls		11	27706992	BDNF	BDNF	intron_variant
rs2112347	5q13.3	23563607	Berndt SI	Nat Genet	Genome-wide meta-analysis identifies 11 new loci for anthropometric traits and provides insights into genetic architecture.	Obesity	93,015 European ancestry overweight individuals, 32,858 European ancestry class I obese individuals, 9,889 European ancestry class II obese individuals, 2,896 European ancestry class III obese individuals, up to 65,840 European ancestry controls	65,332 European ancestry overweight individuals, 22,373 European ancestry class I obese individuals, 5,476 European ancestry class II obese individuals, 1,162 European ancestry class III obese individuals, up to 39,294 European ancestry controls		5	75719417	C5orf37	LOC441087	upstream_gene_variant
rs2206277	6p12.3	23563607	Berndt SI	Nat Genet	Genome-wide meta-analysis identifies 11 new loci for anthropometric traits and provides insights into genetic architecture.	Obesity	93,015 European ancestry overweight individuals, 32,858 European ancestry class I obese individuals, 9,889 European ancestry class II obese individuals, 2,896 European ancestry class III obese individuals, up to 65,840 European ancestry controls	65,332 European ancestry overweight individuals, 22,373 European ancestry class I obese individuals, 5,476 European ancestry class II obese individuals, 1,162 European ancestry class III obese individuals, up to 39,294 European ancestry controls		6	50830813	TFAP2B	TFAP2B	intron_variant
rs2207139	6p12.3	23563607	Berndt SI	Nat Genet	Genome-wide meta-analysis identifies 11 new loci for anthropometric traits and provides insights into genetic architecture.	Obesity	93,015 European ancestry overweight individuals, 32,858 European ancestry class I obese individuals, 9,889 European ancestry class II obese individuals, 2,896 European ancestry class III obese individuals, up to 65,840 European ancestry controls	65,332 European ancestry overweight individuals, 22,373 European ancestry class I obese individuals, 5,476 European ancestry class II obese individuals, 1,162 European ancestry class III obese individuals, up to 39,294 European ancestry controls		6	50877777	TFAP2B	RPS17P5 - LOC100418898	intergenic_variant
rs2531995	16p13.3	23563607	Berndt SI	Nat Genet	Genome-wide meta-analysis identifies 11 new loci for anthropometric traits and provides insights into genetic architecture.	Obesity	93,015 European ancestry overweight individuals, 32,858 European ancestry class I obese individuals, 9,889 European ancestry class II obese individuals, 2,896 European ancestry class III obese individuals, up to 65,840 European ancestry controls	65,332 European ancestry overweight individuals, 22,373 European ancestry class I obese individuals, 5,476 European ancestry class II obese individuals, 1,162 European ancestry class III obese individuals, up to 39,294 European ancestry controls		16	3963466	ADCY9	ADCY9	3_prime_UTR_variant
rs2568958	1p31.1	23563607	Berndt SI	Nat Genet	Genome-wide meta-analysis identifies 11 new loci for anthropometric traits and provides insights into genetic architecture.	Body mass index	7,962 European ancestry high body mass index individuals, 8,106 European ancestry low body mass index individuals	4,900 European ancestry high body mass index individuals, 4,891 European ancestry low body mass index individuals		1	72299433	NEGR1	LOC105378797	upstream_gene_variant
rs2568958	1p31.1	23563607	Berndt SI	Nat Genet	Genome-wide meta-analysis identifies 11 new loci for anthropometric traits and provides insights into genetic architecture.	Obesity	93,015 European ancestry overweight individuals, 32,858 European ancestry class I obese individuals, 9,889 European ancestry class II obese individuals, 2,896 European ancestry class III obese individuals, up to 65,840 European ancestry controls	65,332 European ancestry overweight individuals, 22,373 European ancestry class I obese individuals, 5,476 European ancestry class II obese individuals, 1,162 European ancestry class III obese individuals, up to 39,294 European ancestry controls		1	72299433	NEGR1	LOC105378797	upstream_gene_variant
rs3101336	1p31.1	23563607	Berndt SI	Nat Genet	Genome-wide meta-analysis identifies 11 new loci for anthropometric traits and provides insights into genetic architecture.	Obesity	93,015 European ancestry overweight individuals, 32,858 European ancestry class I obese individuals, 9,889 European ancestry class II obese individuals, 2,896 European ancestry class III obese individuals, up to 65,840 European ancestry controls	65,332 European ancestry overweight individuals, 22,373 European ancestry class I obese individuals, 5,476 European ancestry class II obese individuals, 1,162 European ancestry class III obese individuals, up to 39,294 European ancestry controls		1	72285502	NEGR1	LOC105378797	upstream_gene_variant
rs633715	1q25.2	23563607	Berndt SI	Nat Genet	Genome-wide meta-analysis identifies 11 new loci for anthropometric traits and provides insights into genetic architecture.	Body mass index	7,962 European ancestry high body mass index individuals, 8,106 European ancestry low body mass index individuals	4,900 European ancestry high body mass index individuals, 4,891 European ancestry low body mass index individuals		1	177883445	SEC16B	LOC101928778 - SEC16B	intergenic_variant
rs633715	1q25.2	23563607	Berndt SI	Nat Genet	Genome-wide meta-analysis identifies 11 new loci for anthropometric traits and provides insights into genetic architecture.	Obesity	93,015 European ancestry overweight individuals, 32,858 European ancestry class I obese individuals, 9,889 European ancestry class II obese individuals, 2,896 European ancestry class III obese individuals, up to 65,840 European ancestry controls	65,332 European ancestry overweight individuals, 22,373 European ancestry class I obese individuals, 5,476 European ancestry class II obese individuals, 1,162 European ancestry class III obese individuals, up to 39,294 European ancestry controls		1	177883445	SEC16B	LOC101928778 - SEC16B	intergenic_variant
rs7138803	12q13.12	23563607	Berndt SI	Nat Genet	Genome-wide meta-analysis identifies 11 new loci for anthropometric traits and provides insights into genetic architecture.	Body mass index	7,962 European ancestry high body mass index individuals, 8,106 European ancestry low body mass index individuals	4,900 European ancestry high body mass index individuals, 4,891 European ancestry low body mass index individuals		12	49853685	LOC144233	BCDIN3D - RPL35AP28	intergenic_variant
rs7138803	12q13.12	23563607	Berndt SI	Nat Genet	Genome-wide meta-analysis identifies 11 new loci for anthropometric traits and provides insights into genetic architecture.	Obesity	93,015 European ancestry overweight individuals, 32,858 European ancestry class I obese individuals, 9,889 European ancestry class II obese individuals, 2,896 European ancestry class III obese individuals, up to 65,840 European ancestry controls	65,332 European ancestry overweight individuals, 22,373 European ancestry class I obese individuals, 5,476 European ancestry class II obese individuals, 1,162 European ancestry class III obese individuals, up to 39,294 European ancestry controls		12	49853685	LOC144233	BCDIN3D - RPL35AP28	intergenic_variant
rs7141420	14q31.1	23563607	Berndt SI	Nat Genet	Genome-wide meta-analysis identifies 11 new loci for anthropometric traits and provides insights into genetic architecture.	Obesity	93,015 European ancestry overweight individuals, 32,858 European ancestry class I obese individuals, 9,889 European ancestry class II obese individuals, 2,896 European ancestry class III obese individuals, up to 65,840 European ancestry controls	65,332 European ancestry overweight individuals, 22,373 European ancestry class I obese individuals, 5,476 European ancestry class II obese individuals, 1,162 European ancestry class III obese individuals, up to 39,294 European ancestry controls		14	79433111	NRXN3	NRXN3	intron_variant
rs7185735	16q12.2	23563607	Berndt SI	Nat Genet	Genome-wide meta-analysis identifies 11 new loci for anthropometric traits and provides insights into genetic architecture.	Obesity	93,015 European ancestry overweight individuals, 32,858 European ancestry class I obese individuals, 9,889 European ancestry class II obese individuals, 2,896 European ancestry class III obese individuals, up to 65,840 European ancestry controls	65,332 European ancestry overweight individuals, 22,373 European ancestry class I obese individuals, 5,476 European ancestry class II obese individuals, 1,162 European ancestry class III obese individuals, up to 39,294 European ancestry controls		16	53788739	FTO	FTO	intron_variant
rs7498665	16p11.2	23563607	Berndt SI	Nat Genet	Genome-wide meta-analysis identifies 11 new loci for anthropometric traits and provides insights into genetic architecture.	Obesity	93,015 European ancestry overweight individuals, 32,858 European ancestry class I obese individuals, 9,889 European ancestry class II obese individuals, 2,896 European ancestry class III obese individuals, up to 65,840 European ancestry controls	65,332 European ancestry overweight individuals, 22,373 European ancestry class I obese individuals, 5,476 European ancestry class II obese individuals, 1,162 European ancestry class III obese individuals, up to 39,294 European ancestry controls		16	28871920	SH2B1	SH2B1	missense_variant
rs7531118	1p31.1	23563607	Berndt SI	Nat Genet	Genome-wide meta-analysis identifies 11 new loci for anthropometric traits and provides insights into genetic architecture.	Obesity	93,015 European ancestry overweight individuals, 32,858 European ancestry class I obese individuals, 9,889 European ancestry class II obese individuals, 2,896 European ancestry class III obese individuals, up to 65,840 European ancestry controls	65,332 European ancestry overweight individuals, 22,373 European ancestry class I obese individuals, 5,476 European ancestry class II obese individuals, 1,162 European ancestry class III obese individuals, up to 39,294 European ancestry controls		1	72371556	NEGR1	LOC105378797	intergenic_variant
rs887912	2p16.1	23563607	Berndt SI	Nat Genet	Genome-wide meta-analysis identifies 11 new loci for anthropometric traits and provides insights into genetic architecture.	Obesity	93,015 European ancestry overweight individuals, 32,858 European ancestry class I obese individuals, 9,889 European ancestry class II obese individuals, 2,896 European ancestry class III obese individuals, up to 65,840 European ancestry controls	65,332 European ancestry overweight individuals, 22,373 European ancestry class I obese individuals, 5,476 European ancestry class II obese individuals, 1,162 European ancestry class III obese individuals, up to 39,294 European ancestry controls		2	59075742	FANCL	LINC01122 - LOC101927285	intergenic_variant
rs9568867	13q14.3	23563607	Berndt SI	Nat Genet	Genome-wide meta-analysis identifies 11 new loci for anthropometric traits and provides insights into genetic architecture.	Obesity	93,015 European ancestry overweight individuals, 32,858 European ancestry class I obese individuals, 9,889 European ancestry class II obese individuals, 2,896 European ancestry class III obese individuals, up to 65,840 European ancestry controls	65,332 European ancestry overweight individuals, 22,373 European ancestry class I obese individuals, 5,476 European ancestry class II obese individuals, 1,162 European ancestry class III obese individuals, up to 39,294 European ancestry controls		13	53533217	OLFM4	ZNF646P1 - LOC105370210	intergenic_variant
rs9816226	3q27.2	23563607	Berndt SI	Nat Genet	Genome-wide meta-analysis identifies 11 new loci for anthropometric traits and provides insights into genetic architecture.	Obesity	93,015 European ancestry overweight individuals, 32,858 European ancestry class I obese individuals, 9,889 European ancestry class II obese individuals, 2,896 European ancestry class III obese individuals, up to 65,840 European ancestry controls	65,332 European ancestry overweight individuals, 22,373 European ancestry class I obese individuals, 5,476 European ancestry class II obese individuals, 1,162 European ancestry class III obese individuals, up to 39,294 European ancestry controls		3	186116710	ETV5	ETV5 - LOC105374257	intron_variant
rs987237	6p12.3	23563607	Berndt SI	Nat Genet	Genome-wide meta-analysis identifies 11 new loci for anthropometric traits and provides insights into genetic architecture.	Body mass index	7,962 European ancestry high body mass index individuals, 8,106 European ancestry low body mass index individuals	4,900 European ancestry high body mass index individuals, 4,891 European ancestry low body mass index individuals		6	50835337	TFAP2B	TFAP2B	intron_variant
rs10189761	2p25.3	23563607	Berndt SI	Nat Genet	Genome-wide meta-analysis identifies 11 new loci for anthropometric traits and provides insights into genetic architecture.	Obesity	93,015 European ancestry overweight individuals, 32,858 European ancestry class I obese individuals, 9,889 European ancestry class II obese individuals, 2,896 European ancestry class III obese individuals, up to 65,840 European ancestry controls	65,332 European ancestry overweight individuals, 22,373 European ancestry class I obese individuals, 5,476 European ancestry class II obese individuals, 1,162 European ancestry class III obese individuals, up to 39,294 European ancestry controls		2	646364	TMEM18	LOC105373352 - TMEM18	intergenic_variant
rs10423928	19q13.32	23563607	Berndt SI	Nat Genet	Genome-wide meta-analysis identifies 11 new loci for anthropometric traits and provides insights into genetic architecture.	Obesity	93,015 European ancestry overweight individuals, 32,858 European ancestry class I obese individuals, 9,889 European ancestry class II obese individuals, 2,896 European ancestry class III obese individuals, up to 65,840 European ancestry controls	65,332 European ancestry overweight individuals, 22,373 European ancestry class I obese individuals, 5,476 European ancestry class II obese individuals, 1,162 European ancestry class III obese individuals, up to 39,294 European ancestry controls		19	45679046	GIPR	GIPR	intron_variant
rs10871777	18q21.32	23563607	Berndt SI	Nat Genet	Genome-wide meta-analysis identifies 11 new loci for anthropometric traits and provides insights into genetic architecture.	Obesity	93,015 European ancestry overweight individuals, 32,858 European ancestry class I obese individuals, 9,889 European ancestry class II obese individuals, 2,896 European ancestry class III obese individuals, up to 65,840 European ancestry controls	65,332 European ancestry overweight individuals, 22,373 European ancestry class I obese individuals, 5,476 European ancestry class II obese individuals, 1,162 European ancestry class III obese individuals, up to 39,294 European ancestry controls		18	60184530	MC4R	RNU4-17P - LOC342784	intergenic_variant
rs10875976	12q13.12	23563607	Berndt SI	Nat Genet	Genome-wide meta-analysis identifies 11 new loci for anthropometric traits and provides insights into genetic architecture.	Obesity	93,015 European ancestry overweight individuals, 32,858 European ancestry class I obese individuals, 9,889 European ancestry class II obese individuals, 2,896 European ancestry class III obese individuals, up to 65,840 European ancestry controls	65,332 European ancestry overweight individuals, 22,373 European ancestry class I obese individuals, 5,476 European ancestry class II obese individuals, 1,162 European ancestry class III obese individuals, up to 39,294 European ancestry controls		12	49832684	LOC144233	BCDIN3D-AS1	intron_variant
rs11042023	11p15.4	23563607	Berndt SI	Nat Genet	Genome-wide meta-analysis identifies 11 new loci for anthropometric traits and provides insights into genetic architecture.	Obesity	93,015 European ancestry overweight individuals, 32,858 European ancestry class I obese individuals, 9,889 European ancestry class II obese individuals, 2,896 European ancestry class III obese individuals, up to 65,840 European ancestry controls	65,332 European ancestry overweight individuals, 22,373 European ancestry class I obese individuals, 5,476 European ancestry class II obese individuals, 1,162 European ancestry class III obese individuals, up to 39,294 European ancestry controls		11	8640969	RPL27A	TRIM66	missense_variant
rs11075990	16q12.2	23563607	Berndt SI	Nat Genet	Genome-wide meta-analysis identifies 11 new loci for anthropometric traits and provides insights into genetic architecture.	Body mass index	7,962 European ancestry high body mass index individuals, 8,106 European ancestry low body mass index individuals	4,900 European ancestry high body mass index individuals, 4,891 European ancestry low body mass index individuals		16	53785981	FTO	FTO	intron_variant
rs11152213	18q21.32	23563607	Berndt SI	Nat Genet	Genome-wide meta-analysis identifies 11 new loci for anthropometric traits and provides insights into genetic architecture.	Obesity	93,015 European ancestry overweight individuals, 32,858 European ancestry class I obese individuals, 9,889 European ancestry class II obese individuals, 2,896 European ancestry class III obese individuals, up to 65,840 European ancestry controls	65,332 European ancestry overweight individuals, 22,373 European ancestry class I obese individuals, 5,476 European ancestry class II obese individuals, 1,162 European ancestry class III obese individuals, up to 39,294 European ancestry controls		18	60185715	MC4R	RNU4-17P - LOC342784	intergenic_variant
rs11639988	16p12.3	23563607	Berndt SI	Nat Genet	Genome-wide meta-analysis identifies 11 new loci for anthropometric traits and provides insights into genetic architecture.	Obesity	93,015 European ancestry overweight individuals, 32,858 European ancestry class I obese individuals, 9,889 European ancestry class II obese individuals, 2,896 European ancestry class III obese individuals, up to 65,840 European ancestry controls	65,332 European ancestry overweight individuals, 22,373 European ancestry class I obese individuals, 5,476 European ancestry class II obese individuals, 1,162 European ancestry class III obese individuals, up to 39,294 European ancestry controls		16	19933041	GPRC5B	LOC105371116 - LOC105371117	intergenic_variant
rs12446554	16p12.3	23563607	Berndt SI	Nat Genet	Genome-wide meta-analysis identifies 11 new loci for anthropometric traits and provides insights into genetic architecture.	Obesity	93,015 European ancestry overweight individuals, 32,858 European ancestry class I obese individuals, 9,889 European ancestry class II obese individuals, 2,896 European ancestry class III obese individuals, up to 65,840 European ancestry controls	65,332 European ancestry overweight individuals, 22,373 European ancestry class I obese individuals, 5,476 European ancestry class II obese individuals, 1,162 European ancestry class III obese individuals, up to 39,294 European ancestry controls		16	19923751	GPRC5B	LOC105371116	intergenic_variant
rs13041126	20q13.2	23563607	Berndt SI	Nat Genet	Genome-wide meta-analysis identifies 11 new loci for anthropometric traits and provides insights into genetic architecture.	Obesity	93,015 European ancestry overweight individuals, 32,858 European ancestry class I obese individuals, 9,889 European ancestry class II obese individuals, 2,896 European ancestry class III obese individuals, up to 65,840 European ancestry controls	65,332 European ancestry overweight individuals, 22,373 European ancestry class I obese individuals, 5,476 European ancestry class II obese individuals, 1,162 European ancestry class III obese individuals, up to 39,294 European ancestry controls		20	52476457	MRPS33P4	LOC105372666	intron_variant
rs13389219	2q24.3	23563607	Berndt SI	Nat Genet	Genome-wide meta-analysis identifies 11 new loci for anthropometric traits and provides insights into genetic architecture.	Waist-hip ratio	4,774 European ancestry high waist-to-hip ratio individuals, 5,481 European ancestry low waist-to-hip ratio individuals	3,351 European ancestry high waist-to-hip ratio individuals, 3,352 European ancestry low waist-to-hip ratio individuals		2	164672366	COBLL1	GRB14 - COBLL1	intron_variant
rs1412239	9p21.1	23563607	Berndt SI	Nat Genet	Genome-wide meta-analysis identifies 11 new loci for anthropometric traits and provides insights into genetic architecture.	Obesity	93,015 European ancestry overweight individuals, 32,858 European ancestry class I obese individuals, 9,889 European ancestry class II obese individuals, 2,896 European ancestry class III obese individuals, up to 65,840 European ancestry controls	65,332 European ancestry overweight individuals, 22,373 European ancestry class I obese individuals, 5,476 European ancestry class II obese individuals, 1,162 European ancestry class III obese individuals, up to 39,294 European ancestry controls		9	28425517	LINGO2	LINGO2	intron_variant
rs1514174	1p31.1	23563607	Berndt SI	Nat Genet	Genome-wide meta-analysis identifies 11 new loci for anthropometric traits and provides insights into genetic architecture.	Obesity	93,015 European ancestry overweight individuals, 32,858 European ancestry class I obese individuals, 9,889 European ancestry class II obese individuals, 2,896 European ancestry class III obese individuals, up to 65,840 European ancestry controls	65,332 European ancestry overweight individuals, 22,373 European ancestry class I obese individuals, 5,476 European ancestry class II obese individuals, 1,162 European ancestry class III obese individuals, up to 39,294 European ancestry controls		1	74527379	TNNI3K	LOC105378803, FPGT-TNNI3K, TNNI3K	intron_variant
rs1514177	1p31.1	23563607	Berndt SI	Nat Genet	Genome-wide meta-analysis identifies 11 new loci for anthropometric traits and provides insights into genetic architecture.	Obesity	93,015 European ancestry overweight individuals, 32,858 European ancestry class I obese individuals, 9,889 European ancestry class II obese individuals, 2,896 European ancestry class III obese individuals, up to 65,840 European ancestry controls	65,332 European ancestry overweight individuals, 22,373 European ancestry class I obese individuals, 5,476 European ancestry class II obese individuals, 1,162 European ancestry class III obese individuals, up to 39,294 European ancestry controls		1	74525718	TNNI3K	FPGT-TNNI3K, LOC105378803, TNNI3K	intron_variant
rs17024258	1p13.3	23563607	Berndt SI	Nat Genet	Genome-wide meta-analysis identifies 11 new loci for anthropometric traits and provides insights into genetic architecture.	Obesity	93,015 European ancestry overweight individuals, 32,858 European ancestry class I obese individuals, 9,889 European ancestry class II obese individuals, 2,896 European ancestry class III obese individuals, up to 65,840 European ancestry controls	65,332 European ancestry overweight individuals, 22,373 European ancestry class I obese individuals, 5,476 European ancestry class II obese individuals, 1,162 European ancestry class III obese individuals, up to 39,294 European ancestry controls		1	109604699	GNAT2	GNAT2	3_prime_UTR_variant
rs1800437	19q13.32	23563607	Berndt SI	Nat Genet	Genome-wide meta-analysis identifies 11 new loci for anthropometric traits and provides insights into genetic architecture.	Obesity	93,015 European ancestry overweight individuals, 32,858 European ancestry class I obese individuals, 9,889 European ancestry class II obese individuals, 2,896 European ancestry class III obese individuals, up to 65,840 European ancestry controls	65,332 European ancestry overweight individuals, 22,373 European ancestry class I obese individuals, 5,476 European ancestry class II obese individuals, 1,162 European ancestry class III obese individuals, up to 39,294 European ancestry controls		19	45678134	GIPR	GIPR	missense_variant
rs2307111	5q13.3	23563607	Berndt SI	Nat Genet	Genome-wide meta-analysis identifies 11 new loci for anthropometric traits and provides insights into genetic architecture.	Obesity	93,015 European ancestry overweight individuals, 32,858 European ancestry class I obese individuals, 9,889 European ancestry class II obese individuals, 2,896 European ancestry class III obese individuals, up to 65,840 European ancestry controls	65,332 European ancestry overweight individuals, 22,373 European ancestry class I obese individuals, 5,476 European ancestry class II obese individuals, 1,162 European ancestry class III obese individuals, up to 39,294 European ancestry controls		5	75707853	C5orf37	POC5	missense_variant
rs2370983	14q31.1	23563607	Berndt SI	Nat Genet	Genome-wide meta-analysis identifies 11 new loci for anthropometric traits and provides insights into genetic architecture.	Obesity	93,015 European ancestry overweight individuals, 32,858 European ancestry class I obese individuals, 9,889 European ancestry class II obese individuals, 2,896 European ancestry class III obese individuals, up to 65,840 European ancestry controls	65,332 European ancestry overweight individuals, 22,373 European ancestry class I obese individuals, 5,476 European ancestry class II obese individuals, 1,162 European ancestry class III obese individuals, up to 39,294 European ancestry controls		14	79437033	NRXN3	NRXN3	intron_variant
rs2820464	1q41	23563607	Berndt SI	Nat Genet	Genome-wide meta-analysis identifies 11 new loci for anthropometric traits and provides insights into genetic architecture.	Waist-hip ratio	4,774 European ancestry high waist-to-hip ratio individuals, 5,481 European ancestry low waist-to-hip ratio individuals	3,351 European ancestry high waist-to-hip ratio individuals, 3,352 European ancestry low waist-to-hip ratio individuals		1	219519878	LYPLAL1	LOC102723886	intergenic_variant
rs2903492	2p25.3	23563607	Berndt SI	Nat Genet	Genome-wide meta-analysis identifies 11 new loci for anthropometric traits and provides insights into genetic architecture.	Body mass index	7,962 European ancestry high body mass index individuals, 8,106 European ancestry low body mass index individuals	4,900 European ancestry high body mass index individuals, 4,891 European ancestry low body mass index individuals		2	624678	TMEM18	LOC105373352 - TMEM18	intergenic_variant
rs4735692	8q21.13	23563607	Berndt SI	Nat Genet	Genome-wide meta-analysis identifies 11 new loci for anthropometric traits and provides insights into genetic architecture.	Obesity	93,015 European ancestry overweight individuals, 32,858 European ancestry class I obese individuals, 9,889 European ancestry class II obese individuals, 2,896 European ancestry class III obese individuals, up to 65,840 European ancestry controls	65,332 European ancestry overweight individuals, 22,373 European ancestry class I obese individuals, 5,476 European ancestry class II obese individuals, 1,162 European ancestry class III obese individuals, up to 39,294 European ancestry controls		8	75703428	HNF4G	HNF4G - LOC105375906	intergenic_variant
rs538656	18q21.32	23563607	Berndt SI	Nat Genet	Genome-wide meta-analysis identifies 11 new loci for anthropometric traits and provides insights into genetic architecture.	Obesity	93,015 European ancestry overweight individuals, 32,858 European ancestry class I obese individuals, 9,889 European ancestry class II obese individuals, 2,896 European ancestry class III obese individuals, up to 65,840 European ancestry controls	65,332 European ancestry overweight individuals, 22,373 European ancestry class I obese individuals, 5,476 European ancestry class II obese individuals, 1,162 European ancestry class III obese individuals, up to 39,294 European ancestry controls		18	60183189	MC4R	RNU4-17P - LOC342784	intergenic_variant
rs6711012	2p25.3	23563607	Berndt SI	Nat Genet	Genome-wide meta-analysis identifies 11 new loci for anthropometric traits and provides insights into genetic architecture.	Obesity	93,015 European ancestry overweight individuals, 32,858 European ancestry class I obese individuals, 9,889 European ancestry class II obese individuals, 2,896 European ancestry class III obese individuals, up to 65,840 European ancestry controls	65,332 European ancestry overweight individuals, 22,373 European ancestry class I obese individuals, 5,476 European ancestry class II obese individuals, 1,162 European ancestry class III obese individuals, up to 39,294 European ancestry controls		2	624034	TMEM18	LOC105373352 - TMEM18	intergenic_variant
rs6731302	2p16.1	23563607	Berndt SI	Nat Genet	Genome-wide meta-analysis identifies 11 new loci for anthropometric traits and provides insights into genetic architecture.	Obesity	93,015 European ancestry overweight individuals, 32,858 European ancestry class I obese individuals, 9,889 European ancestry class II obese individuals, 2,896 European ancestry class III obese individuals, up to 65,840 European ancestry controls	65,332 European ancestry overweight individuals, 22,373 European ancestry class I obese individuals, 5,476 European ancestry class II obese individuals, 1,162 European ancestry class III obese individuals, up to 39,294 European ancestry controls		2	58606358	FANCL	LINC01122	intron_variant
rs7184597	16p11.2	23563607	Berndt SI	Nat Genet	Genome-wide meta-analysis identifies 11 new loci for anthropometric traits and provides insights into genetic architecture.	Obesity	93,015 European ancestry overweight individuals, 32,858 European ancestry class I obese individuals, 9,889 European ancestry class II obese individuals, 2,896 European ancestry class III obese individuals, up to 65,840 European ancestry controls	65,332 European ancestry overweight individuals, 22,373 European ancestry class I obese individuals, 5,476 European ancestry class II obese individuals, 1,162 European ancestry class III obese individuals, up to 39,294 European ancestry controls		16	28910488	RABEP2, SH2B1	RABEP2	non_coding_transcript_exon_variant
rs7503807	17q25.3	23563607	Berndt SI	Nat Genet	Genome-wide meta-analysis identifies 11 new loci for anthropometric traits and provides insights into genetic architecture.	Obesity	93,015 European ancestry overweight individuals, 32,858 European ancestry class I obese individuals, 9,889 European ancestry class II obese individuals, 2,896 European ancestry class III obese individuals, up to 65,840 European ancestry controls	65,332 European ancestry overweight individuals, 22,373 European ancestry class I obese individuals, 5,476 European ancestry class II obese individuals, 1,162 European ancestry class III obese individuals, up to 39,294 European ancestry controls		17	80617311	RPTOR	RPTOR	intron_variant
rs7745274	6q22.33	23563607	Berndt SI	Nat Genet	Genome-wide meta-analysis identifies 11 new loci for anthropometric traits and provides insights into genetic architecture.	Waist-hip ratio	4,774 European ancestry high waist-to-hip ratio individuals, 5,481 European ancestry low waist-to-hip ratio individuals	3,351 European ancestry high waist-to-hip ratio individuals, 3,352 European ancestry low waist-to-hip ratio individuals		6	127188012	RSPO3	LOC105377989, RSPO3	intron_variant
rs7989336	13q32.1	23563607	Berndt SI	Nat Genet	Genome-wide meta-analysis identifies 11 new loci for anthropometric traits and provides insights into genetic architecture.	Obesity	93,015 European ancestry overweight individuals, 32,858 European ancestry class I obese individuals, 9,889 European ancestry class II obese individuals, 2,896 European ancestry class III obese individuals, up to 65,840 European ancestry controls	65,332 European ancestry overweight individuals, 22,373 European ancestry class I obese individuals, 5,476 European ancestry class II obese individuals, 1,162 European ancestry class III obese individuals, up to 39,294 European ancestry controls		13	96365294	HS6ST3	HS6ST3	intron_variant
rs8028313	15q23	23563607	Berndt SI	Nat Genet	Genome-wide meta-analysis identifies 11 new loci for anthropometric traits and provides insights into genetic architecture.	Obesity	93,015 European ancestry overweight individuals, 32,858 European ancestry class I obese individuals, 9,889 European ancestry class II obese individuals, 2,896 European ancestry class III obese individuals, up to 65,840 European ancestry controls	65,332 European ancestry overweight individuals, 22,373 European ancestry class I obese individuals, 5,476 European ancestry class II obese individuals, 1,162 European ancestry class III obese individuals, up to 39,294 European ancestry controls		15	67750719	MAP2K5	MAP2K5	intron_variant
rs8043757	16q12.2	23563607	Berndt SI	Nat Genet	Genome-wide meta-analysis identifies 11 new loci for anthropometric traits and provides insights into genetic architecture.	Obesity	93,015 European ancestry overweight individuals, 32,858 European ancestry class I obese individuals, 9,889 European ancestry class II obese individuals, 2,896 European ancestry class III obese individuals, up to 65,840 European ancestry controls	65,332 European ancestry overweight individuals, 22,373 European ancestry class I obese individuals, 5,476 European ancestry class II obese individuals, 1,162 European ancestry class III obese individuals, up to 39,294 European ancestry controls		16	53779538	FTO	FTO	intron_variant
rs8089364	18q21.32	23563607	Berndt SI	Nat Genet	Genome-wide meta-analysis identifies 11 new loci for anthropometric traits and provides insights into genetic architecture.	Body mass index	7,962 European ancestry high body mass index individuals, 8,106 European ancestry low body mass index individuals	4,900 European ancestry high body mass index individuals, 4,891 European ancestry low body mass index individuals		18	60191596	MC4R	RNU4-17P - LOC342784	upstream_gene_variant
rs12463617	2p25.3	23563609	Wheeler E	Nat Genet	Genome-wide SNP and CNV analysis identifies common and low-frequency variants associated with severe early-onset obesity.	Obesity (early onset extreme)	1,509 European ancestry cases, 5,380 European ancestry controls	971 European ancestry cases, 1,990 European ancestry controls		2	629244	TMEM18	LOC105373352 - TMEM18	intergenic_variant
rs1421085	16q12.2	23563609	Wheeler E	Nat Genet	Genome-wide SNP and CNV analysis identifies common and low-frequency variants associated with severe early-onset obesity.	Obesity (early onset extreme)	1,509 European ancestry cases, 5,380 European ancestry controls	971 European ancestry cases, 1,990 European ancestry controls		16	53767042	FTO	FTO	intron_variant
rs3101336	1p31.1	23563609	Wheeler E	Nat Genet	Genome-wide SNP and CNV analysis identifies common and low-frequency variants associated with severe early-onset obesity.	Obesity (early onset extreme)	1,509 European ancestry cases, 5,380 European ancestry controls	971 European ancestry cases, 1,990 European ancestry controls		1	72285502	NEGR1	LOC105378797	upstream_gene_variant
rs11109072	12q23.1	23563609	Wheeler E	Nat Genet	Genome-wide SNP and CNV analysis identifies common and low-frequency variants associated with severe early-onset obesity.	Obesity (early onset extreme)	1,509 European ancestry cases, 5,380 European ancestry controls	971 European ancestry cases, 1,990 European ancestry controls		12	97507492	RMST	RMST	intron_variant
rs11208659	1p31.3	23563609	Wheeler E	Nat Genet	Genome-wide SNP and CNV analysis identifies common and low-frequency variants associated with severe early-onset obesity.	Obesity (early onset extreme)	1,509 European ancestry cases, 5,380 European ancestry controls	971 European ancestry cases, 1,990 European ancestry controls		1	65513597	LEPR	LEPR	intron_variant
rs1957894	14q23.1	23563609	Wheeler E	Nat Genet	Genome-wide SNP and CNV analysis identifies common and low-frequency variants associated with severe early-onset obesity.	Obesity (early onset extreme)	1,509 European ancestry cases, 5,380 European ancestry controls	971 European ancestry cases, 1,990 European ancestry controls		14	61441393	PRKCH	PRKCH	intron_variant
rs1993709	1p31.1	23563609	Wheeler E	Nat Genet	Genome-wide SNP and CNV analysis identifies common and low-frequency variants associated with severe early-onset obesity.	Obesity (early onset extreme)	1,509 European ancestry cases, 5,380 European ancestry controls	971 European ancestry cases, 1,990 European ancestry controls		1	72372846	NEGR1	LOC105378797	intergenic_variant
rs476828	18q21.32	23563609	Wheeler E	Nat Genet	Genome-wide SNP and CNV analysis identifies common and low-frequency variants associated with severe early-onset obesity.	Obesity (early onset extreme)	1,509 European ancestry cases, 5,380 European ancestry controls	971 European ancestry cases, 1,990 European ancestry controls		18	60185354	MC4R	RNU4-17P - LOC342784	intergenic_variant
rs564343	11q13.2	23563609	Wheeler E	Nat Genet	Genome-wide SNP and CNV analysis identifies common and low-frequency variants associated with severe early-onset obesity.	Obesity (early onset extreme)	1,509 European ancestry cases, 5,380 European ancestry controls	971 European ancestry cases, 1,990 European ancestry controls		11	66127695	PACS1	PACS1	intron_variant
rs1482853	3q25.31	23575227	Urbanek M	Hum Mol Genet	The chromosome 3q25 genomic region is associated with measures of adiposity in newborns in a multi-ethnic genome-wide association study.	Anthropometric traits in newborns	1,095 Afro-Caribbean individuals, 1,363 European ancestry individuals, 616 Mexican American individuals, 1,207 Thai ancestry individuals	2,296 European ancestry individuals		3	157080684	CCNL1, LEKR1	LEKR1 - LINC00880	upstream_gene_variant
rs17817964	16q12.2	23583978	Monda KL	Nat Genet	A meta-analysis identifies new loci associated with body mass index in individuals of African ancestry.	Body mass index	37,956 African American individuals, 1,188 Nigerian ancestry individuals	27,661 African America/Afro-Caribbean individuals, 4,607 Sub-Saharan African ancestry individuals, 123,706 European ancestry inidividuals		16	53794154	FTO	FTO	intron_variant
rs543874	1q25.2	23583978	Monda KL	Nat Genet	A meta-analysis identifies new loci associated with body mass index in individuals of African ancestry.	Body mass index	37,956 African American individuals, 1,188 Nigerian ancestry individuals	27,661 African America/Afro-Caribbean individuals, 4,607 Sub-Saharan African ancestry individuals, 123,706 European ancestry inidividuals		1	177920345	SEC16B	LOC101928778 - SEC16B	downstream_gene_variant
rs7708584	5q33.2	23583978	Monda KL	Nat Genet	A meta-analysis identifies new loci associated with body mass index in individuals of African ancestry.	Body mass index	37,956 African American individuals, 1,188 Nigerian ancestry individuals	27,661 African America/Afro-Caribbean individuals, 4,607 Sub-Saharan African ancestry individuals, 123,706 European ancestry inidividuals		5	154163906	GALNT10	MFAP3 - GALNT10	intron_variant
rs10261878	7p15.2	23583978	Monda KL	Nat Genet	A meta-analysis identifies new loci associated with body mass index in individuals of African ancestry.	Body mass index	37,956 African American individuals, 1,188 Nigerian ancestry individuals	27,661 African America/Afro-Caribbean individuals, 4,607 Sub-Saharan African ancestry individuals, 123,706 European ancestry inidividuals		7	25910925	NFE2L3, MIR148A	LOC100506236 - LOC105375199	intergenic_variant
rs348495	4p12	23583978	Monda KL	Nat Genet	A meta-analysis identifies new loci associated with body mass index in individuals of African ancestry.	Body mass index	37,956 African American individuals, 1,188 Nigerian ancestry individuals	27,661 African America/Afro-Caribbean individuals, 4,607 Sub-Saharan African ancestry individuals, 123,706 European ancestry inidividuals		4	45182425	GNPDA2	LOC100533736 - PRKRIRP9	intergenic_variant
rs7586879	2p23.3	23583978	Monda KL	Nat Genet	A meta-analysis identifies new loci associated with body mass index in individuals of African ancestry.	Body mass index	37,956 African American individuals, 1,188 Nigerian ancestry individuals	27,661 African America/Afro-Caribbean individuals, 4,607 Sub-Saharan African ancestry individuals, 123,706 European ancestry inidividuals		2	24894108	ADCY3	ADCY3	intron_variant
rs12463617	2p25.3	23669352	Graff M	Hum Mol Genet	Genome-wide analysis of BMI in adolescents and young adults reveals additional insight into the effects of genetic loci over the life course.	Body mass index	Up to 13,627 European ancestry individuals	Up to 16,253 European ancestry individuals		2	629244	TMEM18	LOC105373352 - TMEM18	intergenic_variant
rs13130484	4p12	23669352	Graff M	Hum Mol Genet	Genome-wide analysis of BMI in adolescents and young adults reveals additional insight into the effects of genetic loci over the life course.	Body mass index	Up to 13,627 European ancestry individuals	Up to 16,253 European ancestry individuals		4	45173674	GNPDA2	LOC100533736 - PRKRIRP9	intergenic_variant
rs1514175	1p31.1	23669352	Graff M	Hum Mol Genet	Genome-wide analysis of BMI in adolescents and young adults reveals additional insight into the effects of genetic loci over the life course.	Body mass index	Up to 13,627 European ancestry individuals	Up to 16,253 European ancestry individuals		1	74525960	TNNI3K	TNNI3K, LOC105378803, FPGT-TNNI3K	intron_variant
rs543874	1q25.2	23669352	Graff M	Hum Mol Genet	Genome-wide analysis of BMI in adolescents and young adults reveals additional insight into the effects of genetic loci over the life course.	Body mass index	Up to 13,627 European ancestry individuals	Up to 16,253 European ancestry individuals		1	177920345	SEC16B	LOC101928778 - SEC16B	downstream_gene_variant
rs1561288	2p23.3	23669352	Graff M	Hum Mol Genet	Genome-wide analysis of BMI in adolescents and young adults reveals additional insight into the effects of genetic loci over the life course.	Body mass index	Up to 13,627 European ancestry individuals	Up to 16,253 European ancestry individuals		2	25146133	POMC	EFR3B	3_prime_UTR_variant
rs7234864	18q21.32	23669352	Graff M	Hum Mol Genet	Genome-wide analysis of BMI in adolescents and young adults reveals additional insight into the effects of genetic loci over the life course.	Body mass index	Up to 13,627 European ancestry individuals	Up to 16,253 European ancestry individuals		18	60067625	MC4R, PMAIP1	LOC105372152 - RPS3AP49	intergenic_variant
rs9940128	16q12.2	23669352	Graff M	Hum Mol Genet	Genome-wide analysis of BMI in adolescents and young adults reveals additional insight into the effects of genetic loci over the life course.	Body mass index	Up to 13,627 European ancestry individuals	Up to 16,253 European ancestry individuals		16	53766842	FTO	FTO	intron_variant
rs2075064	9q33.3	23966867	Liu CT	PLoS Genet	Genome-wide association of body fat distribution in African ancestry populations suggests new loci.	Waist circumference	Up to 23,564 African American individuals	Up to 10,027 African American individuals		9	124021568	LHX2, DENND1A	LHX2	intron_variant
rs6931262	6p24.3	23966867	Liu CT	PLoS Genet	Genome-wide association of body fat distribution in African ancestry populations suggests new loci.	Waist-hip ratio	up to 19,744 African American individuals	Up to 7,606 African American individuals		6	7217284	RREB1	RREB1	non_coding_transcript_exon_variant
rs6567160	18q21.32	24064335	Pei YF	Hum Mol Genet	Meta-analysis of genome-wide association data identifies novel susceptibility loci for obesity.	Body mass index	8,463 European ancestry individuals, 7,478 African American individuals, 3,348 Hispanic individuals, 1,624 Han Chinese ancestry individuals	4,979 European ancestry individuals, 2,740 Han Chinese ancestry individuals		18	60161902	MC4R	RPS3AP49 - RNU4-17P	upstream_gene_variant
rs6567160	18q21.32	24064335	Pei YF	Hum Mol Genet	Meta-analysis of genome-wide association data identifies novel susceptibility loci for obesity.	Fat body mass	6,433 European ancestry individuals, 709 African American individuals, 408 Hispanic individuals, 1,622 Han Chinese ancestry individuals	4,967 European ancestry individuals, 2,740 Han Chinese ancestry individuals		18	60161902	MC4R	RPS3AP49 - RNU4-17P	upstream_gene_variant
rs2230061	1q21.3	24064335	Pei YF	Hum Mol Genet	Meta-analysis of genome-wide association data identifies novel susceptibility loci for obesity.	Fat body mass	6,433 European ancestry individuals, 709 African American individuals, 408 Hispanic individuals, 1,622 Han Chinese ancestry individuals	4,967 European ancestry individuals, 2,740 Han Chinese ancestry individuals		1	150755063	CTSS	CTSS	missense_variant
rs62033400	16q12.2	24064335	Pei YF	Hum Mol Genet	Meta-analysis of genome-wide association data identifies novel susceptibility loci for obesity.	Body mass index	8,463 European ancestry individuals, 7,478 African American individuals, 3,348 Hispanic individuals, 1,624 Han Chinese ancestry individuals	4,979 European ancestry individuals, 2,740 Han Chinese ancestry individuals		16	53777876	FTO	FTO	intron_variant
rs1542829	3q22.1	24348519	Namjou B	Front Genet	EMR-linked GWAS study: investigation of variation landscape of loci for body mass index in children.	Body mass index	up to 2,860 European ancestry children	NA		3	130418627	COL6A5	COL6A5	intron_variant
rs11030104	11p14.1	24861553	Wen W	Hum Mol Genet	Meta-analysis of genome-wide association studies in East Asian-ancestry populations identifies four new loci for body mass index.	Body mass index	82,438 East Asian ancestry individuals, 4,301 South East Asian ancestry individuals	Up to 47,352 East Asian ancestry individuals		11	27662970	BDNF	BDNF, BDNF-AS	intron_variant
rs11142387	9q21.12	24861553	Wen W	Hum Mol Genet	Meta-analysis of genome-wide association studies in East Asian-ancestry populations identifies four new loci for body mass index.	Body mass index	82,438 East Asian ancestry individuals, 4,301 South East Asian ancestry individuals	Up to 47,352 East Asian ancestry individuals		9	70383416	KLF9	SMC5 - KLF9	downstream_gene_variant
rs11671664	19q13.32	24861553	Wen W	Hum Mol Genet	Meta-analysis of genome-wide association studies in East Asian-ancestry populations identifies four new loci for body mass index.	Body mass index	82,438 East Asian ancestry individuals, 4,301 South East Asian ancestry individuals	Up to 47,352 East Asian ancestry individuals		19	45669020	GIPR, QPCTL	GIPR	intron_variant
rs12463617	2p25.3	24861553	Wen W	Hum Mol Genet	Meta-analysis of genome-wide association studies in East Asian-ancestry populations identifies four new loci for body mass index.	Body mass index	82,438 East Asian ancestry individuals, 4,301 South East Asian ancestry individuals	Up to 47,352 East Asian ancestry individuals		2	629244	TMEM18	LOC105373352 - TMEM18	intergenic_variant
rs1558902	16q12.2	24861553	Wen W	Hum Mol Genet	Meta-analysis of genome-wide association studies in East Asian-ancestry populations identifies four new loci for body mass index.	Body mass index	82,438 East Asian ancestry individuals, 4,301 South East Asian ancestry individuals	Up to 47,352 East Asian ancestry individuals		16	53769662	FTO	FTO	intron_variant
rs261967	5q15	24861553	Wen W	Hum Mol Genet	Meta-analysis of genome-wide association studies in East Asian-ancestry populations identifies four new loci for body mass index.	Body mass index	82,438 East Asian ancestry individuals, 4,301 South East Asian ancestry individuals	Up to 47,352 East Asian ancestry individuals		5	96514546	PCSK1	LOC101929710, LOC107986362	intron_variant
rs6545814	2p23.3	24861553	Wen W	Hum Mol Genet	Meta-analysis of genome-wide association studies in East Asian-ancestry populations identifies four new loci for body mass index.	Body mass index	82,438 East Asian ancestry individuals, 4,301 South East Asian ancestry individuals	Up to 47,352 East Asian ancestry individuals		2	24908447	ADCY3, RBJ	ADCY3	intron_variant
rs9356744	6p22.3	24861553	Wen W	Hum Mol Genet	Meta-analysis of genome-wide association studies in East Asian-ancestry populations identifies four new loci for body mass index.	Body mass index	82,438 East Asian ancestry individuals, 4,301 South East Asian ancestry individuals	Up to 47,352 East Asian ancestry individuals		6	20685255	CDKAL1	CDKAL1	intron_variant
rs11191580	10q24.33	24861553	Wen W	Hum Mol Genet	Meta-analysis of genome-wide association studies in East Asian-ancestry populations identifies four new loci for body mass index.	Body mass index	82,438 East Asian ancestry individuals, 4,301 South East Asian ancestry individuals	Up to 47,352 East Asian ancestry individuals		10	103146454	NT5C2	NT5C2	intron_variant
rs12229654	12q24.11	24861553	Wen W	Hum Mol Genet	Meta-analysis of genome-wide association studies in East Asian-ancestry populations identifies four new loci for body mass index.	Body mass index	82,438 East Asian ancestry individuals, 4,301 South East Asian ancestry individuals	Up to 47,352 East Asian ancestry individuals		12	110976657	MYL2	LOC105369980 - LOC105369981	intergenic_variant
rs16858082	4p12	24861553	Wen W	Hum Mol Genet	Meta-analysis of genome-wide association studies in East Asian-ancestry populations identifies four new loci for body mass index.	Body mass index	82,438 East Asian ancestry individuals, 4,301 South East Asian ancestry individuals	Up to 47,352 East Asian ancestry individuals		4	45173787	GNPDA2	LOC100533736 - PRKRIRP9	intergenic_variant
rs2237892	11p15.4	24861553	Wen W	Hum Mol Genet	Meta-analysis of genome-wide association studies in East Asian-ancestry populations identifies four new loci for body mass index.	Body mass index	82,438 East Asian ancestry individuals, 4,301 South East Asian ancestry individuals	Up to 47,352 East Asian ancestry individuals		11	2818521	KCNQ1	KCNQ1	intron_variant
rs2535633	3p21.1	24861553	Wen W	Hum Mol Genet	Meta-analysis of genome-wide association studies in East Asian-ancestry populations identifies four new loci for body mass index.	Body mass index	82,438 East Asian ancestry individuals, 4,301 South East Asian ancestry individuals	Up to 47,352 East Asian ancestry individuals		3	52825614	ITIH4	ITIH4	intron_variant
rs574367	1q25.2	24861553	Wen W	Hum Mol Genet	Meta-analysis of genome-wide association studies in East Asian-ancestry populations identifies four new loci for body mass index.	Body mass index	82,438 East Asian ancestry individuals, 4,301 South East Asian ancestry individuals	Up to 47,352 East Asian ancestry individuals		1	177904075	SEC16B	LOC101928778 - SEC16B	intergenic_variant
rs591166	18q21.32	24861553	Wen W	Hum Mol Genet	Meta-analysis of genome-wide association studies in East Asian-ancestry populations identifies four new loci for body mass index.	Body mass index	82,438 East Asian ancestry individuals, 4,301 South East Asian ancestry individuals	Up to 47,352 East Asian ancestry individuals		18	60174356	MC4R	RNU4-17P - LOC342784	intergenic_variant
rs671	12q24.12	24861553	Wen W	Hum Mol Genet	Meta-analysis of genome-wide association studies in East Asian-ancestry populations identifies four new loci for body mass index.	Body mass index	82,438 East Asian ancestry individuals, 4,301 South East Asian ancestry individuals	Up to 47,352 East Asian ancestry individuals		12	111803962	ALDH2	ALDH2	missense_variant
rs12340987	9q21.33	24950379	Metrustry SJ	Twin Res Hum Genet	Variants close to NTRK2 gene are associated with birth weight in female twins.	Birth weight	4,593 European ancestry female twins	3,033 European ancestry female twins, 1,418 European ancestry females, 1,579 European ancestry males		9	85156012	NTRK2	LOC107987088 - LOC102724605	upstream_gene_variant
rs17056278	5q33.3	25271088	Singh A	Eur J Hum Genet	Gene by stress genome-wide interaction analysis and path analysis identify EBF1 as a cardiovascular and metabolic risk gene.	Hip circumference (psychosocial stress interaction)	2,460 European ancestry individuals, 548 Chinese ancestry individuals, 1,547 African American individuals, 1,250 Hispanic individuals	3,157 European ancestry individuals		5	158825430	EBF1	EBF1	intron_variant
rs1011731	1q24.3	25673412	Shungin D	Nature	New genetic loci link adipose and insulin biology to body fat distribution.	Waist-hip ratio	up to 56,910 European ancestry men, up to 86,570 European ancestry women	up to 36,570 European ancestry men, 30,172 European ancestry women, 915 Filipino ancestry men, 735 Filipino ancestry women, 2,351 African American/Afro-Caribbean ancestry men, 6,258 African American/Afro-Caribbean ancestry women, 2,285 South Asian ancestry men, 506 South Asian ancestry women, 195 Seychellois ancestry men, 266 Seychellois ancestry women		1	172377408	DNM3, PIGC	LOC102724528, DNM3	intron_variant
rs10132280	14q12	25673412	Shungin D	Nature	New genetic loci link adipose and insulin biology to body fat distribution.	Hip circumference	up to 56,910 European ancestry men, up to 86,570 European ancestry women	up to 36,570 European ancestry men, 30,172 European ancestry women, 915 Filipino ancestry men, 735 Filipino ancestry women, 2,351 African American/Afro-Caribbean ancestry men, 6,258 African American/Afro-Caribbean ancestry women, 2,285 South Asian ancestry men, 506 South Asian ancestry women, 195 Seychellois ancestry men, 266 Seychellois ancestry women		14	25458973	STXBP6	LOC401767 - LOC105370416	intergenic_variant
rs10132280	14q12	25673412	Shungin D	Nature	New genetic loci link adipose and insulin biology to body fat distribution.	Waist circumference	up to 56,910 European ancestry men, up to 86,570 European ancestry women	up to 36,570 European ancestry men, 30,172 European ancestry women, 915 Filipino ancestry men, 735 Filipino ancestry women, 2,351 African American/Afro-Caribbean ancestry men, 6,258 African American/Afro-Caribbean ancestry women, 2,285 South Asian ancestry men, 506 South Asian ancestry women, 195 Seychellois ancestry men, 266 Seychellois ancestry women		14	25458973	STXBP6	LOC401767 - LOC105370416	intergenic_variant
rs10195252	2q24.3	25673412	Shungin D	Nature	New genetic loci link adipose and insulin biology to body fat distribution.	Hip circumference adjusted for BMI	up to 56,910 European ancestry men, up to 86,570 European ancestry women	up to 36,570 European ancestry men, 30,172 European ancestry women, 915 Filipino ancestry men, 735 Filipino ancestry women, 2,351 African American/Afro-Caribbean ancestry men, 6,258 African American/Afro-Caribbean ancestry women, 2,285 South Asian ancestry men, 506 South Asian ancestry women, 195 Seychellois ancestry men, 266 Seychellois ancestry women		2	164656581	GRB14, COBLL1	GRB14 - COBLL1	intron_variant
rs10195252	2q24.3	25673412	Shungin D	Nature	New genetic loci link adipose and insulin biology to body fat distribution.	Waist circumference adjusted for body mass index	up to 56,910 European ancestry men, up to 86,570 European ancestry women	up to 36,570 European ancestry men, 30,172 European ancestry women, 915 Filipino ancestry men, 735 Filipino ancestry women, 2,351 African American/Afro-Caribbean ancestry men, 6,258 African American/Afro-Caribbean ancestry women, 2,285 South Asian ancestry men, 506 South Asian ancestry women, 195 Seychellois ancestry men, 266 Seychellois ancestry women		2	164656581	GRB14, COBLL1	GRB14 - COBLL1	intron_variant
rs10195252	2q24.3	25673412	Shungin D	Nature	New genetic loci link adipose and insulin biology to body fat distribution.	Waist-hip ratio	up to 56,910 European ancestry men, up to 86,570 European ancestry women	up to 36,570 European ancestry men, 30,172 European ancestry women, 915 Filipino ancestry men, 735 Filipino ancestry women, 2,351 African American/Afro-Caribbean ancestry men, 6,258 African American/Afro-Caribbean ancestry women, 2,285 South Asian ancestry men, 506 South Asian ancestry women, 195 Seychellois ancestry men, 266 Seychellois ancestry women		2	164656581	COBLL1, GRB14	GRB14 - COBLL1	intron_variant
rs10195252	2q24.3	25673412	Shungin D	Nature	New genetic loci link adipose and insulin biology to body fat distribution.	Waist-to-hip ratio adjusted for body mass index	up to 56,910 European ancestry men, up to 86,570 European ancestry women	up to 36,570 European ancestry men, 30,172 European ancestry women, 915 Filipino ancestry men, 735 Filipino ancestry women, 2,351 African American/Afro-Caribbean ancestry men, 6,258 African American/Afro-Caribbean ancestry women, 2,285 South Asian ancestry men, 506 South Asian ancestry women, 195 Seychellois ancestry men, 266 Seychellois ancestry women		2	164656581	GRB14, COBLL1	GRB14 - COBLL1	intron_variant
rs10245353	7p15.2	25673412	Shungin D	Nature	New genetic loci link adipose and insulin biology to body fat distribution.	Waist-hip ratio	up to 56,910 European ancestry men, up to 86,570 European ancestry women	up to 36,570 European ancestry men, 30,172 European ancestry women, 915 Filipino ancestry men, 735 Filipino ancestry women, 2,351 African American/Afro-Caribbean ancestry men, 6,258 African American/Afro-Caribbean ancestry women, 2,285 South Asian ancestry men, 506 South Asian ancestry women, 195 Seychellois ancestry men, 266 Seychellois ancestry women		7	25818994	NFE2L3	LOC646588 - LOC100506236	intergenic_variant
rs10245353	7p15.2	25673412	Shungin D	Nature	New genetic loci link adipose and insulin biology to body fat distribution.	Waist-to-hip ratio adjusted for body mass index	up to 56,910 European ancestry men, up to 86,570 European ancestry women	up to 36,570 European ancestry men, 30,172 European ancestry women, 915 Filipino ancestry men, 735 Filipino ancestry women, 2,351 African American/Afro-Caribbean ancestry men, 6,258 African American/Afro-Caribbean ancestry women, 2,285 South Asian ancestry men, 506 South Asian ancestry women, 195 Seychellois ancestry men, 266 Seychellois ancestry women		7	25818994	NFE2L3	LOC646588 - LOC100506236	intergenic_variant
rs1045241	5q23.1	25673412	Shungin D	Nature	New genetic loci link adipose and insulin biology to body fat distribution.	Waist-hip ratio	up to 56,910 European ancestry men, up to 86,570 European ancestry women	up to 36,570 European ancestry men, 30,172 European ancestry women, 915 Filipino ancestry men, 735 Filipino ancestry women, 2,351 African American/Afro-Caribbean ancestry men, 6,258 African American/Afro-Caribbean ancestry women, 2,285 South Asian ancestry men, 506 South Asian ancestry women, 195 Seychellois ancestry men, 266 Seychellois ancestry women		5	119393591	TNFAIP8, HSD17B4	TNFAIP8	3_prime_UTR_variant
rs1045241	5q23.1	25673412	Shungin D	Nature	New genetic loci link adipose and insulin biology to body fat distribution.	Waist-to-hip ratio adjusted for body mass index	up to 56,910 European ancestry men, up to 86,570 European ancestry women	up to 36,570 European ancestry men, 30,172 European ancestry women, 915 Filipino ancestry men, 735 Filipino ancestry women, 2,351 African American/Afro-Caribbean ancestry men, 6,258 African American/Afro-Caribbean ancestry women, 2,285 South Asian ancestry men, 506 South Asian ancestry women, 195 Seychellois ancestry men, 266 Seychellois ancestry women		5	119393591	TNFAIP8, HSD17B4	TNFAIP8	3_prime_UTR_variant
rs1046934	1q25.3	25673412	Shungin D	Nature	New genetic loci link adipose and insulin biology to body fat distribution.	Hip circumference adjusted for BMI	up to 56,910 European ancestry men, up to 86,570 European ancestry women	up to 36,570 European ancestry men, 30,172 European ancestry women, 915 Filipino ancestry men, 735 Filipino ancestry women, 2,351 African American/Afro-Caribbean ancestry men, 6,258 African American/Afro-Caribbean ancestry women, 2,285 South Asian ancestry men, 506 South Asian ancestry women, 195 Seychellois ancestry men, 266 Seychellois ancestry women		1	184054395	TSEN15	TSEN15	missense_variant
rs10804591	3q22.1	25673412	Shungin D	Nature	New genetic loci link adipose and insulin biology to body fat distribution.	Hip circumference adjusted for BMI	up to 56,910 European ancestry men, up to 86,570 European ancestry women	up to 36,570 European ancestry men, 30,172 European ancestry women, 915 Filipino ancestry men, 735 Filipino ancestry women, 2,351 African American/Afro-Caribbean ancestry men, 6,258 African American/Afro-Caribbean ancestry women, 2,285 South Asian ancestry men, 506 South Asian ancestry women, 195 Seychellois ancestry men, 266 Seychellois ancestry women		3	129615390	PLXND1	PLXND1 - TMCC1	regulatory_region_variant
rs10804591	3q22.1	25673412	Shungin D	Nature	New genetic loci link adipose and insulin biology to body fat distribution.	Waist-hip ratio	up to 56,910 European ancestry men, up to 86,570 European ancestry women	up to 36,570 European ancestry men, 30,172 European ancestry women, 915 Filipino ancestry men, 735 Filipino ancestry women, 2,351 African American/Afro-Caribbean ancestry men, 6,258 African American/Afro-Caribbean ancestry women, 2,285 South Asian ancestry men, 506 South Asian ancestry women, 195 Seychellois ancestry men, 266 Seychellois ancestry women		3	129615390	PLXND1	PLXND1 - TMCC1	regulatory_region_variant
rs10804591	3q22.1	25673412	Shungin D	Nature	New genetic loci link adipose and insulin biology to body fat distribution.	Waist-to-hip ratio adjusted for body mass index	up to 56,910 European ancestry men, up to 86,570 European ancestry women	up to 36,570 European ancestry men, 30,172 European ancestry women, 915 Filipino ancestry men, 735 Filipino ancestry women, 2,351 African American/Afro-Caribbean ancestry men, 6,258 African American/Afro-Caribbean ancestry women, 2,285 South Asian ancestry men, 506 South Asian ancestry women, 195 Seychellois ancestry men, 266 Seychellois ancestry women		3	129615390	PLXND1	PLXND1 - TMCC1	regulatory_region_variant
rs10842707	12p11.23	25673412	Shungin D	Nature	New genetic loci link adipose and insulin biology to body fat distribution.	Waist-to-hip ratio adjusted for body mass index	up to 56,910 European ancestry men, up to 86,570 European ancestry women	up to 36,570 European ancestry men, 30,172 European ancestry women, 915 Filipino ancestry men, 735 Filipino ancestry women, 2,351 African American/Afro-Caribbean ancestry men, 6,258 African American/Afro-Caribbean ancestry women, 2,285 South Asian ancestry men, 506 South Asian ancestry women, 195 Seychellois ancestry men, 266 Seychellois ancestry women		12	26318431	ITPR2, SSPN	LOC105369705 - LOC107984482	intron_variant
rs10919388	1q24.2	25673412	Shungin D	Nature	New genetic loci link adipose and insulin biology to body fat distribution.	Waist-to-hip ratio adjusted for body mass index	up to 56,910 European ancestry men, up to 86,570 European ancestry women	up to 36,570 European ancestry men, 30,172 European ancestry women, 915 Filipino ancestry men, 735 Filipino ancestry women, 2,351 African American/Afro-Caribbean ancestry men, 6,258 African American/Afro-Caribbean ancestry women, 2,285 South Asian ancestry men, 506 South Asian ancestry women, 195 Seychellois ancestry men, 266 Seychellois ancestry women		1	170403362	GORAB	HAUS4P1 - LOC101928650	intergenic_variant
rs10923712	1p12	25673412	Shungin D	Nature	New genetic loci link adipose and insulin biology to body fat distribution.	Waist circumference adjusted for body mass index	up to 56,910 European ancestry men, up to 86,570 European ancestry women	up to 36,570 European ancestry men, 30,172 European ancestry women, 915 Filipino ancestry men, 735 Filipino ancestry women, 2,351 African American/Afro-Caribbean ancestry men, 6,258 African American/Afro-Caribbean ancestry women, 2,285 South Asian ancestry men, 506 South Asian ancestry women, 195 Seychellois ancestry men, 266 Seychellois ancestry women		1	118962811	TBX15, WARS2	TBX15	intron_variant
rs10938397	4p12	25673412	Shungin D	Nature	New genetic loci link adipose and insulin biology to body fat distribution.	Hip circumference	up to 56,910 European ancestry men, up to 86,570 European ancestry women	up to 36,570 European ancestry men, 30,172 European ancestry women, 915 Filipino ancestry men, 735 Filipino ancestry women, 2,351 African American/Afro-Caribbean ancestry men, 6,258 African American/Afro-Caribbean ancestry women, 2,285 South Asian ancestry men, 506 South Asian ancestry women, 195 Seychellois ancestry men, 266 Seychellois ancestry women		4	45180510	GNPDA2	LOC100533736 - PRKRIRP9	intergenic_variant
rs10938397	4p12	25673412	Shungin D	Nature	New genetic loci link adipose and insulin biology to body fat distribution.	Waist circumference	up to 56,910 European ancestry men, up to 86,570 European ancestry women	up to 36,570 European ancestry men, 30,172 European ancestry women, 915 Filipino ancestry men, 735 Filipino ancestry women, 2,351 African American/Afro-Caribbean ancestry men, 6,258 African American/Afro-Caribbean ancestry women, 2,285 South Asian ancestry men, 506 South Asian ancestry women, 195 Seychellois ancestry men, 266 Seychellois ancestry women		4	45180510	GNPDA2	LOC100533736 - PRKRIRP9	intergenic_variant
rs10968576	9p21.1	25673412	Shungin D	Nature	New genetic loci link adipose and insulin biology to body fat distribution.	Waist circumference	up to 56,910 European ancestry men, up to 86,570 European ancestry women	up to 36,570 European ancestry men, 30,172 European ancestry women, 915 Filipino ancestry men, 735 Filipino ancestry women, 2,351 African American/Afro-Caribbean ancestry men, 6,258 African American/Afro-Caribbean ancestry women, 2,285 South Asian ancestry men, 506 South Asian ancestry women, 195 Seychellois ancestry men, 266 Seychellois ancestry women		9	28414341	LINGO2	LINGO2	intron_variant
rs11057405	12q24.31	25673412	Shungin D	Nature	New genetic loci link adipose and insulin biology to body fat distribution.	Hip circumference	up to 56,910 European ancestry men, up to 86,570 European ancestry women	up to 36,570 European ancestry men, 30,172 European ancestry women, 915 Filipino ancestry men, 735 Filipino ancestry women, 2,351 African American/Afro-Caribbean ancestry men, 6,258 African American/Afro-Caribbean ancestry women, 2,285 South Asian ancestry men, 506 South Asian ancestry women, 195 Seychellois ancestry men, 266 Seychellois ancestry women		12	122297350	CLIP1	CLIP1	intron_variant
rs11165623	1p21.3	25673412	Shungin D	Nature	New genetic loci link adipose and insulin biology to body fat distribution.	Hip circumference	up to 56,910 European ancestry men, up to 86,570 European ancestry women	up to 36,570 European ancestry men, 30,172 European ancestry women, 915 Filipino ancestry men, 735 Filipino ancestry women, 2,351 African American/Afro-Caribbean ancestry men, 6,258 African American/Afro-Caribbean ancestry women, 2,285 South Asian ancestry men, 506 South Asian ancestry women, 195 Seychellois ancestry men, 266 Seychellois ancestry women		1	96427444	PTBP2	UBE2WP1 - EEF1A1P11	intergenic_variant
rs11165623	1p21.3	25673412	Shungin D	Nature	New genetic loci link adipose and insulin biology to body fat distribution.	Waist circumference	up to 56,910 European ancestry men, up to 86,570 European ancestry women	up to 36,570 European ancestry men, 30,172 European ancestry women, 915 Filipino ancestry men, 735 Filipino ancestry women, 2,351 African American/Afro-Caribbean ancestry men, 6,258 African American/Afro-Caribbean ancestry women, 2,285 South Asian ancestry men, 506 South Asian ancestry women, 195 Seychellois ancestry men, 266 Seychellois ancestry women		1	96427444	PTBP2	UBE2WP1 - EEF1A1P11	intergenic_variant
rs11205303	1q21.2	25673412	Shungin D	Nature	New genetic loci link adipose and insulin biology to body fat distribution.	Hip circumference adjusted for BMI	up to 56,910 European ancestry men, up to 86,570 European ancestry women	up to 36,570 European ancestry men, 30,172 European ancestry women, 915 Filipino ancestry men, 735 Filipino ancestry women, 2,351 African American/Afro-Caribbean ancestry men, 6,258 African American/Afro-Caribbean ancestry women, 2,285 South Asian ancestry men, 506 South Asian ancestry women, 195 Seychellois ancestry men, 266 Seychellois ancestry women		1	149934520	MTMR11	MTMR11	missense_variant
rs1121980	16q12.2	25673412	Shungin D	Nature	New genetic loci link adipose and insulin biology to body fat distribution.	Waist-hip ratio	up to 56,910 European ancestry men, up to 86,570 European ancestry women	up to 36,570 European ancestry men, 30,172 European ancestry women, 915 Filipino ancestry men, 735 Filipino ancestry women, 2,351 African American/Afro-Caribbean ancestry men, 6,258 African American/Afro-Caribbean ancestry women, 2,285 South Asian ancestry men, 506 South Asian ancestry women, 195 Seychellois ancestry men, 266 Seychellois ancestry women		16	53775335	FTO	FTO	intron_variant
rs11607976	11q13.3	25673412	Shungin D	Nature	New genetic loci link adipose and insulin biology to body fat distribution.	Hip circumference	up to 56,910 European ancestry men, up to 86,570 European ancestry women	up to 36,570 European ancestry men, 30,172 European ancestry women, 915 Filipino ancestry men, 735 Filipino ancestry women, 2,351 African American/Afro-Caribbean ancestry men, 6,258 African American/Afro-Caribbean ancestry women, 2,285 South Asian ancestry men, 506 South Asian ancestry women, 195 Seychellois ancestry men, 266 Seychellois ancestry women		11	69464343	CCND1, MYEOV	LOC102724265 - LOC105379407	upstream_gene_variant
rs11672660	19q13.32	25673412	Shungin D	Nature	New genetic loci link adipose and insulin biology to body fat distribution.	Hip circumference	up to 56,910 European ancestry men, up to 86,570 European ancestry women	up to 36,570 European ancestry men, 30,172 European ancestry women, 915 Filipino ancestry men, 735 Filipino ancestry women, 2,351 African American/Afro-Caribbean ancestry men, 6,258 African American/Afro-Caribbean ancestry women, 2,285 South Asian ancestry men, 506 South Asian ancestry women, 195 Seychellois ancestry men, 266 Seychellois ancestry women		19	45676926	GIPR	GIPR	intron_variant
rs11676272	2p23.3	25673412	Shungin D	Nature	New genetic loci link adipose and insulin biology to body fat distribution.	Hip circumference	up to 56,910 European ancestry men, up to 86,570 European ancestry women	up to 36,570 European ancestry men, 30,172 European ancestry women, 915 Filipino ancestry men, 735 Filipino ancestry women, 2,351 African American/Afro-Caribbean ancestry men, 6,258 African American/Afro-Caribbean ancestry women, 2,285 South Asian ancestry men, 506 South Asian ancestry women, 195 Seychellois ancestry men, 266 Seychellois ancestry women		2	24918669	ADCY3	ADCY3	missense_variant
rs12086130	1p32.3	25673412	Shungin D	Nature	New genetic loci link adipose and insulin biology to body fat distribution.	Hip circumference	up to 56,910 European ancestry men, up to 86,570 European ancestry women	up to 36,570 European ancestry men, 30,172 European ancestry women, 915 Filipino ancestry men, 735 Filipino ancestry women, 2,351 African American/Afro-Caribbean ancestry men, 6,258 African American/Afro-Caribbean ancestry women, 2,285 South Asian ancestry men, 506 South Asian ancestry women, 195 Seychellois ancestry men, 266 Seychellois ancestry women		1	50707931	FAF1	FAF1	intron_variant
rs12086130	1p32.3	25673412	Shungin D	Nature	New genetic loci link adipose and insulin biology to body fat distribution.	Hip circumference adjusted for BMI	up to 56,910 European ancestry men, up to 86,570 European ancestry women	up to 36,570 European ancestry men, 30,172 European ancestry women, 915 Filipino ancestry men, 735 Filipino ancestry women, 2,351 African American/Afro-Caribbean ancestry men, 6,258 African American/Afro-Caribbean ancestry women, 2,285 South Asian ancestry men, 506 South Asian ancestry women, 195 Seychellois ancestry men, 266 Seychellois ancestry women		1	50707931	FAF1	FAF1	intron_variant
rs12207675	6q14.1	25673412	Shungin D	Nature	New genetic loci link adipose and insulin biology to body fat distribution.	Hip circumference adjusted for BMI	up to 56,910 European ancestry men, up to 86,570 European ancestry women	up to 36,570 European ancestry men, 30,172 European ancestry women, 915 Filipino ancestry men, 735 Filipino ancestry women, 2,351 African American/Afro-Caribbean ancestry men, 6,258 African American/Afro-Caribbean ancestry women, 2,285 South Asian ancestry men, 506 South Asian ancestry women, 195 Seychellois ancestry men, 266 Seychellois ancestry women		6	75528025	FILIP1	RPL26P20 - RNU6-1338P	intergenic_variant
rs12207675	6q14.1	25673412	Shungin D	Nature	New genetic loci link adipose and insulin biology to body fat distribution.	Waist circumference adjusted for body mass index	up to 56,910 European ancestry men, up to 86,570 European ancestry women	up to 36,570 European ancestry men, 30,172 European ancestry women, 915 Filipino ancestry men, 735 Filipino ancestry women, 2,351 African American/Afro-Caribbean ancestry men, 6,258 African American/Afro-Caribbean ancestry women, 2,285 South Asian ancestry men, 506 South Asian ancestry women, 195 Seychellois ancestry men, 266 Seychellois ancestry women		6	75528025	FILIP1	RPL26P20 - RNU6-1338P	intergenic_variant
rs12317176	12q24.31	25673412	Shungin D	Nature	New genetic loci link adipose and insulin biology to body fat distribution.	Waist circumference adjusted for body mass index	up to 56,910 European ancestry men, up to 86,570 European ancestry women	up to 36,570 European ancestry men, 30,172 European ancestry women, 915 Filipino ancestry men, 735 Filipino ancestry women, 2,351 African American/Afro-Caribbean ancestry men, 6,258 African American/Afro-Caribbean ancestry women, 2,285 South Asian ancestry men, 506 South Asian ancestry women, 195 Seychellois ancestry men, 266 Seychellois ancestry women		12	123920171	DNAH10	DNAH10	intron_variant
rs12330322	3p13	25673412	Shungin D	Nature	New genetic loci link adipose and insulin biology to body fat distribution.	Waist circumference adjusted for body mass index	up to 56,910 European ancestry men, up to 86,570 European ancestry women	up to 36,570 European ancestry men, 30,172 European ancestry women, 915 Filipino ancestry men, 735 Filipino ancestry women, 2,351 African American/Afro-Caribbean ancestry men, 6,258 African American/Afro-Caribbean ancestry women, 2,285 South Asian ancestry men, 506 South Asian ancestry women, 195 Seychellois ancestry men, 266 Seychellois ancestry women		3	72406204	RYBP	RYBP	intron_variant
rs12429545	13q14.3	25673412	Shungin D	Nature	New genetic loci link adipose and insulin biology to body fat distribution.	Waist circumference	up to 56,910 European ancestry men, up to 86,570 European ancestry women	up to 36,570 European ancestry men, 30,172 European ancestry women, 915 Filipino ancestry men, 735 Filipino ancestry women, 2,351 African American/Afro-Caribbean ancestry men, 6,258 African American/Afro-Caribbean ancestry women, 2,285 South Asian ancestry men, 506 South Asian ancestry women, 195 Seychellois ancestry men, 266 Seychellois ancestry women		13	53528071	OLFM4	ZNF646P1 - LOC105370210	intergenic_variant
rs12446632	16p12.3	25673412	Shungin D	Nature	New genetic loci link adipose and insulin biology to body fat distribution.	Hip circumference	up to 56,910 European ancestry men, up to 86,570 European ancestry women	up to 36,570 European ancestry men, 30,172 European ancestry women, 915 Filipino ancestry men, 735 Filipino ancestry women, 2,351 African American/Afro-Caribbean ancestry men, 6,258 African American/Afro-Caribbean ancestry women, 2,285 South Asian ancestry men, 506 South Asian ancestry women, 195 Seychellois ancestry men, 266 Seychellois ancestry women		16	19924067	GPRC5B	LOC105371116	intergenic_variant
rs12446632	16p12.3	25673412	Shungin D	Nature	New genetic loci link adipose and insulin biology to body fat distribution.	Waist circumference	up to 56,910 European ancestry men, up to 86,570 European ancestry women	up to 36,570 European ancestry men, 30,172 European ancestry women, 915 Filipino ancestry men, 735 Filipino ancestry women, 2,351 African American/Afro-Caribbean ancestry men, 6,258 African American/Afro-Caribbean ancestry women, 2,285 South Asian ancestry men, 506 South Asian ancestry women, 195 Seychellois ancestry men, 266 Seychellois ancestry women		16	19924067	GPRC5B	LOC105371116	intergenic_variant
rs12454712	18q21.33	25673412	Shungin D	Nature	New genetic loci link adipose and insulin biology to body fat distribution.	Waist-to-hip ratio adjusted for body mass index	up to 56,910 European ancestry men, up to 86,570 European ancestry women	up to 36,570 European ancestry men, 30,172 European ancestry women, 915 Filipino ancestry men, 735 Filipino ancestry women, 2,351 African American/Afro-Caribbean ancestry men, 6,258 African American/Afro-Caribbean ancestry women, 2,285 South Asian ancestry men, 506 South Asian ancestry women, 195 Seychellois ancestry men, 266 Seychellois ancestry women		18	63178651	BCL2	BCL2	intron_variant
rs12489828	3p21.1	25673412	Shungin D	Nature	New genetic loci link adipose and insulin biology to body fat distribution.	Waist circumference adjusted for body mass index	up to 56,910 European ancestry men, up to 86,570 European ancestry women	up to 36,570 European ancestry men, 30,172 European ancestry women, 915 Filipino ancestry men, 735 Filipino ancestry women, 2,351 African American/Afro-Caribbean ancestry men, 6,258 African American/Afro-Caribbean ancestry women, 2,285 South Asian ancestry men, 506 South Asian ancestry women, 195 Seychellois ancestry men, 266 Seychellois ancestry women		3	52532998	NT5DC2	NT5DC2	intron_variant
rs12489828	3p21.1	25673412	Shungin D	Nature	New genetic loci link adipose and insulin biology to body fat distribution.	Waist-to-hip ratio adjusted for body mass index	up to 56,910 European ancestry men, up to 86,570 European ancestry women	up to 36,570 European ancestry men, 30,172 European ancestry women, 915 Filipino ancestry men, 735 Filipino ancestry women, 2,351 African American/Afro-Caribbean ancestry men, 6,258 African American/Afro-Caribbean ancestry women, 2,285 South Asian ancestry men, 506 South Asian ancestry women, 195 Seychellois ancestry men, 266 Seychellois ancestry women		3	52532998	NT5DC2	NT5DC2	intron_variant
rs12493901	3q26.31	25673412	Shungin D	Nature	New genetic loci link adipose and insulin biology to body fat distribution.	Waist circumference adjusted for body mass index	up to 56,910 European ancestry men, up to 86,570 European ancestry women	up to 36,570 European ancestry men, 30,172 European ancestry women, 915 Filipino ancestry men, 735 Filipino ancestry women, 2,351 African American/Afro-Caribbean ancestry men, 6,258 African American/Afro-Caribbean ancestry women, 2,285 South Asian ancestry men, 506 South Asian ancestry women, 195 Seychellois ancestry men, 266 Seychellois ancestry women		3	172204265	FNDC3B	FNDC3B	intron_variant
rs12608504	19p13.11	25673412	Shungin D	Nature	New genetic loci link adipose and insulin biology to body fat distribution.	Waist circumference adjusted for body mass index	up to 56,910 European ancestry men, up to 86,570 European ancestry women	up to 36,570 European ancestry men, 30,172 European ancestry women, 915 Filipino ancestry men, 735 Filipino ancestry women, 2,351 African American/Afro-Caribbean ancestry men, 6,258 African American/Afro-Caribbean ancestry women, 2,285 South Asian ancestry men, 506 South Asian ancestry women, 195 Seychellois ancestry men, 266 Seychellois ancestry women		19	18278325	JUND	KIAA1683 - JUND	upstream_gene_variant
rs12608504	19p13.11	25673412	Shungin D	Nature	New genetic loci link adipose and insulin biology to body fat distribution.	Waist-to-hip ratio adjusted for body mass index	up to 56,910 European ancestry men, up to 86,570 European ancestry women	up to 36,570 European ancestry men, 30,172 European ancestry women, 915 Filipino ancestry men, 735 Filipino ancestry women, 2,351 African American/Afro-Caribbean ancestry men, 6,258 African American/Afro-Caribbean ancestry women, 2,285 South Asian ancestry men, 506 South Asian ancestry women, 195 Seychellois ancestry men, 266 Seychellois ancestry women		19	18278325	JUND	KIAA1683 - JUND	upstream_gene_variant
rs12679556	8q13.3	25673412	Shungin D	Nature	New genetic loci link adipose and insulin biology to body fat distribution.	Waist circumference adjusted for body mass index	up to 56,910 European ancestry men, up to 86,570 European ancestry women	up to 36,570 European ancestry men, 30,172 European ancestry women, 915 Filipino ancestry men, 735 Filipino ancestry women, 2,351 African American/Afro-Caribbean ancestry men, 6,258 African American/Afro-Caribbean ancestry women, 2,285 South Asian ancestry men, 506 South Asian ancestry women, 195 Seychellois ancestry men, 266 Seychellois ancestry women		8	71601993	MSC	LOC105375892 - LOC107986890	intergenic_variant
rs12679556	8q13.3	25673412	Shungin D	Nature	New genetic loci link adipose and insulin biology to body fat distribution.	Waist-to-hip ratio adjusted for body mass index	up to 56,910 European ancestry men, up to 86,570 European ancestry women	up to 36,570 European ancestry men, 30,172 European ancestry women, 915 Filipino ancestry men, 735 Filipino ancestry women, 2,351 African American/Afro-Caribbean ancestry men, 6,258 African American/Afro-Caribbean ancestry women, 2,285 South Asian ancestry men, 506 South Asian ancestry women, 195 Seychellois ancestry men, 266 Seychellois ancestry women		8	71601993	MSC	LOC105375892 - LOC107986890	intergenic_variant
rs12885454	14q12	25673412	Shungin D	Nature	New genetic loci link adipose and insulin biology to body fat distribution.	Waist circumference	up to 56,910 European ancestry men, up to 86,570 European ancestry women	up to 36,570 European ancestry men, 30,172 European ancestry women, 915 Filipino ancestry men, 735 Filipino ancestry women, 2,351 African American/Afro-Caribbean ancestry men, 6,258 African American/Afro-Caribbean ancestry women, 2,285 South Asian ancestry men, 506 South Asian ancestry women, 195 Seychellois ancestry men, 266 Seychellois ancestry women		14	29267632	PRKD1	LOC102724934	non_coding_transcript_exon_variant
rs1294409	6p25.1	25673412	Shungin D	Nature	New genetic loci link adipose and insulin biology to body fat distribution.	Hip circumference	up to 56,910 European ancestry men, up to 86,570 European ancestry women	up to 36,570 European ancestry men, 30,172 European ancestry women, 915 Filipino ancestry men, 735 Filipino ancestry women, 2,351 African American/Afro-Caribbean ancestry men, 6,258 African American/Afro-Caribbean ancestry women, 2,285 South Asian ancestry men, 506 South Asian ancestry women, 195 Seychellois ancestry men, 266 Seychellois ancestry women		6	6738122	LY86	LOC101928004	intergenic_variant
rs1294410	6p25.1	25673412	Shungin D	Nature	New genetic loci link adipose and insulin biology to body fat distribution.	Hip circumference adjusted for BMI	up to 56,910 European ancestry men, up to 86,570 European ancestry women	up to 36,570 European ancestry men, 30,172 European ancestry women, 915 Filipino ancestry men, 735 Filipino ancestry women, 2,351 African American/Afro-Caribbean ancestry men, 6,258 African American/Afro-Caribbean ancestry women, 2,285 South Asian ancestry men, 506 South Asian ancestry women, 195 Seychellois ancestry men, 266 Seychellois ancestry women		6	6738519	LY86	LOC101928004	intergenic_variant
rs1294410	6p25.1	25673412	Shungin D	Nature	New genetic loci link adipose and insulin biology to body fat distribution.	Waist-to-hip ratio adjusted for body mass index	up to 56,910 European ancestry men, up to 86,570 European ancestry women	up to 36,570 European ancestry men, 30,172 European ancestry women, 915 Filipino ancestry men, 735 Filipino ancestry women, 2,351 African American/Afro-Caribbean ancestry men, 6,258 African American/Afro-Caribbean ancestry women, 2,285 South Asian ancestry men, 506 South Asian ancestry women, 195 Seychellois ancestry men, 266 Seychellois ancestry women		6	6738519	LY86	LOC101928004	intergenic_variant
rs1294421	6p25.1	25673412	Shungin D	Nature	New genetic loci link adipose and insulin biology to body fat distribution.	Waist-hip ratio	up to 56,910 European ancestry men, up to 86,570 European ancestry women	up to 36,570 European ancestry men, 30,172 European ancestry women, 915 Filipino ancestry men, 735 Filipino ancestry women, 2,351 African American/Afro-Caribbean ancestry men, 6,258 African American/Afro-Caribbean ancestry women, 2,285 South Asian ancestry men, 506 South Asian ancestry women, 195 Seychellois ancestry men, 266 Seychellois ancestry women		6	6742916	LY86	LOC101928004	intergenic_variant
rs12991495	2p23.3	25673412	Shungin D	Nature	New genetic loci link adipose and insulin biology to body fat distribution.	Waist circumference adjusted for body mass index	up to 56,910 European ancestry men, up to 86,570 European ancestry women	up to 36,570 European ancestry men, 30,172 European ancestry women, 915 Filipino ancestry men, 735 Filipino ancestry women, 2,351 African American/Afro-Caribbean ancestry men, 6,258 African American/Afro-Caribbean ancestry women, 2,285 South Asian ancestry men, 506 South Asian ancestry women, 195 Seychellois ancestry men, 266 Seychellois ancestry women		2	25263901	DNMT3A	DNMT3A	intron_variant
rs13083798	3p21.1	25673412	Shungin D	Nature	New genetic loci link adipose and insulin biology to body fat distribution.	Waist-to-hip ratio adjusted for body mass index	up to 56,910 European ancestry men, up to 86,570 European ancestry women	up to 36,570 European ancestry men, 30,172 European ancestry women, 915 Filipino ancestry men, 735 Filipino ancestry women, 2,351 African American/Afro-Caribbean ancestry men, 6,258 African American/Afro-Caribbean ancestry women, 2,285 South Asian ancestry men, 506 South Asian ancestry women, 195 Seychellois ancestry men, 266 Seychellois ancestry women		3	52615732	PRBM1	PBRM1	intron_variant
rs1351394	12q14.3	25673412	Shungin D	Nature	New genetic loci link adipose and insulin biology to body fat distribution.	Hip circumference	up to 56,910 European ancestry men, up to 86,570 European ancestry women	up to 36,570 European ancestry men, 30,172 European ancestry women, 915 Filipino ancestry men, 735 Filipino ancestry women, 2,351 African American/Afro-Caribbean ancestry men, 6,258 African American/Afro-Caribbean ancestry women, 2,285 South Asian ancestry men, 506 South Asian ancestry women, 195 Seychellois ancestry men, 266 Seychellois ancestry women		12	65958046	HMGA2	HMGA2	3_prime_UTR_variant
rs1351394	12q14.3	25673412	Shungin D	Nature	New genetic loci link adipose and insulin biology to body fat distribution.	Hip circumference adjusted for BMI	up to 56,910 European ancestry men, up to 86,570 European ancestry women	up to 36,570 European ancestry men, 30,172 European ancestry women, 915 Filipino ancestry men, 735 Filipino ancestry women, 2,351 African American/Afro-Caribbean ancestry men, 6,258 African American/Afro-Caribbean ancestry women, 2,285 South Asian ancestry men, 506 South Asian ancestry women, 195 Seychellois ancestry men, 266 Seychellois ancestry women		12	65958046	HMGA2	HMGA2	3_prime_UTR_variant
rs1358980	6p21.1	25673412	Shungin D	Nature	New genetic loci link adipose and insulin biology to body fat distribution.	Waist-hip ratio	up to 56,910 European ancestry men, up to 86,570 European ancestry women	up to 36,570 European ancestry men, 30,172 European ancestry women, 915 Filipino ancestry men, 735 Filipino ancestry women, 2,351 African American/Afro-Caribbean ancestry men, 6,258 African American/Afro-Caribbean ancestry women, 2,285 South Asian ancestry men, 506 South Asian ancestry women, 195 Seychellois ancestry men, 266 Seychellois ancestry women		6	43796814	VEGFA	VEGFA - LOC105375070	regulatory_region_variant
rs1358980	6p21.1	25673412	Shungin D	Nature	New genetic loci link adipose and insulin biology to body fat distribution.	Waist-to-hip ratio adjusted for body mass index	up to 56,910 European ancestry men, up to 86,570 European ancestry women	up to 36,570 European ancestry men, 30,172 European ancestry women, 915 Filipino ancestry men, 735 Filipino ancestry women, 2,351 African American/Afro-Caribbean ancestry men, 6,258 African American/Afro-Caribbean ancestry women, 2,285 South Asian ancestry men, 506 South Asian ancestry women, 195 Seychellois ancestry men, 266 Seychellois ancestry women		6	43796814	VEGFA	VEGFA - LOC105375070	regulatory_region_variant
rs13695	17q21.2	25673412	Shungin D	Nature	New genetic loci link adipose and insulin biology to body fat distribution.	Hip circumference	up to 56,910 European ancestry men, up to 86,570 European ancestry women	up to 36,570 European ancestry men, 30,172 European ancestry women, 915 Filipino ancestry men, 735 Filipino ancestry women, 2,351 African American/Afro-Caribbean ancestry men, 6,258 African American/Afro-Caribbean ancestry women, 2,285 South Asian ancestry men, 506 South Asian ancestry women, 195 Seychellois ancestry men, 266 Seychellois ancestry women		17	40388941	TOP2A	TOP2A	3_prime_UTR_variant
rs13695	17q21.2	25673412	Shungin D	Nature	New genetic loci link adipose and insulin biology to body fat distribution.	Hip circumference adjusted for BMI	up to 56,910 European ancestry men, up to 86,570 European ancestry women	up to 36,570 European ancestry men, 30,172 European ancestry women, 915 Filipino ancestry men, 735 Filipino ancestry women, 2,351 African American/Afro-Caribbean ancestry men, 6,258 African American/Afro-Caribbean ancestry women, 2,285 South Asian ancestry men, 506 South Asian ancestry women, 195 Seychellois ancestry men, 266 Seychellois ancestry women		17	40388941	TOP2A	TOP2A	3_prime_UTR_variant
rs143384	20q11.22	25673412	Shungin D	Nature	New genetic loci link adipose and insulin biology to body fat distribution.	Hip circumference	up to 56,910 European ancestry men, up to 86,570 European ancestry women	up to 36,570 European ancestry men, 30,172 European ancestry women, 915 Filipino ancestry men, 735 Filipino ancestry women, 2,351 African American/Afro-Caribbean ancestry men, 6,258 African American/Afro-Caribbean ancestry women, 2,285 South Asian ancestry men, 506 South Asian ancestry women, 195 Seychellois ancestry men, 266 Seychellois ancestry women		20	35437976	GDF5	GDF5	5_prime_UTR_variant
rs143384	20q11.22	25673412	Shungin D	Nature	New genetic loci link adipose and insulin biology to body fat distribution.	Hip circumference adjusted for BMI	up to 56,910 European ancestry men, up to 86,570 European ancestry women	up to 36,570 European ancestry men, 30,172 European ancestry women, 915 Filipino ancestry men, 735 Filipino ancestry women, 2,351 African American/Afro-Caribbean ancestry men, 6,258 African American/Afro-Caribbean ancestry women, 2,285 South Asian ancestry men, 506 South Asian ancestry women, 195 Seychellois ancestry men, 266 Seychellois ancestry women		20	35437976	GDF5	GDF5	5_prime_UTR_variant
rs1440372	15q22.31	25673412	Shungin D	Nature	New genetic loci link adipose and insulin biology to body fat distribution.	Waist-hip ratio	up to 56,910 European ancestry men, up to 86,570 European ancestry women	up to 36,570 European ancestry men, 30,172 European ancestry women, 915 Filipino ancestry men, 735 Filipino ancestry women, 2,351 African American/Afro-Caribbean ancestry men, 6,258 African American/Afro-Caribbean ancestry women, 2,285 South Asian ancestry men, 506 South Asian ancestry women, 195 Seychellois ancestry men, 266 Seychellois ancestry women		15	66740813	SMAD6	SMAD6	non_coding_transcript_exon_variant
rs1440372	15q22.31	25673412	Shungin D	Nature	New genetic loci link adipose and insulin biology to body fat distribution.	Waist-to-hip ratio adjusted for body mass index	up to 56,910 European ancestry men, up to 86,570 European ancestry women	up to 36,570 European ancestry men, 30,172 European ancestry women, 915 Filipino ancestry men, 735 Filipino ancestry women, 2,351 African American/Afro-Caribbean ancestry men, 6,258 African American/Afro-Caribbean ancestry women, 2,285 South Asian ancestry men, 506 South Asian ancestry women, 195 Seychellois ancestry men, 266 Seychellois ancestry women		15	66740813	SMAD6	SMAD6	non_coding_transcript_exon_variant
rs1443512	12q13.13	25673412	Shungin D	Nature	New genetic loci link adipose and insulin biology to body fat distribution.	Waist-hip ratio	up to 56,910 European ancestry men, up to 86,570 European ancestry women	up to 36,570 European ancestry men, 30,172 European ancestry women, 915 Filipino ancestry men, 735 Filipino ancestry women, 2,351 African American/Afro-Caribbean ancestry men, 6,258 African American/Afro-Caribbean ancestry women, 2,285 South Asian ancestry men, 506 South Asian ancestry women, 195 Seychellois ancestry men, 266 Seychellois ancestry women		12	53948900	HOXC13	HOXC13 - LOC105369775	downstream_gene_variant
rs1443512	12q13.13	25673412	Shungin D	Nature	New genetic loci link adipose and insulin biology to body fat distribution.	Waist-to-hip ratio adjusted for body mass index	up to 56,910 European ancestry men, up to 86,570 European ancestry women	up to 36,570 European ancestry men, 30,172 European ancestry women, 915 Filipino ancestry men, 735 Filipino ancestry women, 2,351 African American/Afro-Caribbean ancestry men, 6,258 African American/Afro-Caribbean ancestry women, 2,285 South Asian ancestry men, 506 South Asian ancestry women, 195 Seychellois ancestry men, 266 Seychellois ancestry women		12	53948900	HOXC13	HOXC13 - LOC105369775	downstream_gene_variant
rs1516725	3q27.2	25673412	Shungin D	Nature	New genetic loci link adipose and insulin biology to body fat distribution.	Hip circumference	up to 56,910 European ancestry men, up to 86,570 European ancestry women	up to 36,570 European ancestry men, 30,172 European ancestry women, 915 Filipino ancestry men, 735 Filipino ancestry women, 2,351 African American/Afro-Caribbean ancestry men, 6,258 African American/Afro-Caribbean ancestry women, 2,285 South Asian ancestry men, 506 South Asian ancestry women, 195 Seychellois ancestry men, 266 Seychellois ancestry women		3	186106215	ETV5	ETV5	intron_variant
rs1516725	3q27.2	25673412	Shungin D	Nature	New genetic loci link adipose and insulin biology to body fat distribution.	Waist circumference	up to 56,910 European ancestry men, up to 86,570 European ancestry women	up to 36,570 European ancestry men, 30,172 European ancestry women, 915 Filipino ancestry men, 735 Filipino ancestry women, 2,351 African American/Afro-Caribbean ancestry men, 6,258 African American/Afro-Caribbean ancestry women, 2,285 South Asian ancestry men, 506 South Asian ancestry women, 195 Seychellois ancestry men, 266 Seychellois ancestry women		3	186106215	ETV5	ETV5	intron_variant
rs1558902	16q12.2	25673412	Shungin D	Nature	New genetic loci link adipose and insulin biology to body fat distribution.	Waist circumference	up to 56,910 European ancestry men, up to 86,570 European ancestry women	up to 36,570 European ancestry men, 30,172 European ancestry women, 915 Filipino ancestry men, 735 Filipino ancestry women, 2,351 African American/Afro-Caribbean ancestry men, 6,258 African American/Afro-Caribbean ancestry women, 2,285 South Asian ancestry men, 506 South Asian ancestry women, 195 Seychellois ancestry men, 266 Seychellois ancestry women		16	53769662	FTO	FTO	intron_variant
rs1569135	2q32.1	25673412	Shungin D	Nature	New genetic loci link adipose and insulin biology to body fat distribution.	Waist-hip ratio	up to 56,910 European ancestry men, up to 86,570 European ancestry women	up to 36,570 European ancestry men, 30,172 European ancestry women, 915 Filipino ancestry men, 735 Filipino ancestry women, 2,351 African American/Afro-Caribbean ancestry men, 6,258 African American/Afro-Caribbean ancestry women, 2,285 South Asian ancestry men, 506 South Asian ancestry women, 195 Seychellois ancestry men, 266 Seychellois ancestry women		2	187250671	CALCRL	LOC105373786	intron_variant
rs1569135	2q32.1	25673412	Shungin D	Nature	New genetic loci link adipose and insulin biology to body fat distribution.	Waist-to-hip ratio adjusted for body mass index	up to 56,910 European ancestry men, up to 86,570 European ancestry women	up to 36,570 European ancestry men, 30,172 European ancestry women, 915 Filipino ancestry men, 735 Filipino ancestry women, 2,351 African American/Afro-Caribbean ancestry men, 6,258 African American/Afro-Caribbean ancestry women, 2,285 South Asian ancestry men, 506 South Asian ancestry women, 195 Seychellois ancestry men, 266 Seychellois ancestry women		2	187250671	CALCRL	LOC105373786	intron_variant
rs16894959	6p21.31	25673412	Shungin D	Nature	New genetic loci link adipose and insulin biology to body fat distribution.	Hip circumference	up to 56,910 European ancestry men, up to 86,570 European ancestry women	up to 36,570 European ancestry men, 30,172 European ancestry women, 915 Filipino ancestry men, 735 Filipino ancestry women, 2,351 African American/Afro-Caribbean ancestry men, 6,258 African American/Afro-Caribbean ancestry women, 2,285 South Asian ancestry men, 506 South Asian ancestry women, 195 Seychellois ancestry men, 266 Seychellois ancestry women		6	34857885	UHRF1BP1	UHRF1BP1	synonymous_variant
rs16894959	6p21.31	25673412	Shungin D	Nature	New genetic loci link adipose and insulin biology to body fat distribution.	Hip circumference adjusted for BMI	up to 56,910 European ancestry men, up to 86,570 European ancestry women	up to 36,570 European ancestry men, 30,172 European ancestry women, 915 Filipino ancestry men, 735 Filipino ancestry women, 2,351 African American/Afro-Caribbean ancestry men, 6,258 African American/Afro-Caribbean ancestry women, 2,285 South Asian ancestry men, 506 South Asian ancestry women, 195 Seychellois ancestry men, 266 Seychellois ancestry women		6	34857885	UHRF1BP1	UHRF1BP1	synonymous_variant
rs16894959	6p21.31	25673412	Shungin D	Nature	New genetic loci link adipose and insulin biology to body fat distribution.	Waist circumference	up to 56,910 European ancestry men, up to 86,570 European ancestry women	up to 36,570 European ancestry men, 30,172 European ancestry women, 915 Filipino ancestry men, 735 Filipino ancestry women, 2,351 African American/Afro-Caribbean ancestry men, 6,258 African American/Afro-Caribbean ancestry women, 2,285 South Asian ancestry men, 506 South Asian ancestry women, 195 Seychellois ancestry men, 266 Seychellois ancestry women		6	34857885	UHRF1BP1	UHRF1BP1	synonymous_variant
rs16996700	20q13.2	25673412	Shungin D	Nature	New genetic loci link adipose and insulin biology to body fat distribution.	Waist circumference	up to 56,910 European ancestry men, up to 86,570 European ancestry women	up to 36,570 European ancestry men, 30,172 European ancestry women, 915 Filipino ancestry men, 735 Filipino ancestry women, 2,351 African American/Afro-Caribbean ancestry men, 6,258 African American/Afro-Caribbean ancestry women, 2,285 South Asian ancestry men, 506 South Asian ancestry women, 195 Seychellois ancestry men, 266 Seychellois ancestry women		20	52365406	ZFP64	LOC105372666	intron_variant
rs16996700	20q13.2	25673412	Shungin D	Nature	New genetic loci link adipose and insulin biology to body fat distribution.	Waist-hip ratio	up to 56,910 European ancestry men, up to 86,570 European ancestry women	up to 36,570 European ancestry men, 30,172 European ancestry women, 915 Filipino ancestry men, 735 Filipino ancestry women, 2,351 African American/Afro-Caribbean ancestry men, 6,258 African American/Afro-Caribbean ancestry women, 2,285 South Asian ancestry men, 506 South Asian ancestry women, 195 Seychellois ancestry men, 266 Seychellois ancestry women		20	52365406	ZFP64	LOC105372666	intron_variant
rs17024393	1p13.3	25673412	Shungin D	Nature	New genetic loci link adipose and insulin biology to body fat distribution.	Hip circumference	up to 56,910 European ancestry men, up to 86,570 European ancestry women	up to 36,570 European ancestry men, 30,172 European ancestry women, 915 Filipino ancestry men, 735 Filipino ancestry women, 2,351 African American/Afro-Caribbean ancestry men, 6,258 African American/Afro-Caribbean ancestry women, 2,285 South Asian ancestry men, 506 South Asian ancestry women, 195 Seychellois ancestry men, 266 Seychellois ancestry women		1	109612066	GNAT2	GNAT2	3_prime_UTR_variant
rs17451107	3q25.31	25673412	Shungin D	Nature	New genetic loci link adipose and insulin biology to body fat distribution.	Waist circumference adjusted for body mass index	up to 56,910 European ancestry men, up to 86,570 European ancestry women	up to 36,570 European ancestry men, 30,172 European ancestry women, 915 Filipino ancestry men, 735 Filipino ancestry women, 2,351 African American/Afro-Caribbean ancestry men, 6,258 African American/Afro-Caribbean ancestry women, 2,285 South Asian ancestry men, 506 South Asian ancestry women, 195 Seychellois ancestry men, 266 Seychellois ancestry women		3	157079820	LEKR1	LEKR1 - LINC00880	upstream_gene_variant
rs17451107	3q25.31	25673412	Shungin D	Nature	New genetic loci link adipose and insulin biology to body fat distribution.	Waist-hip ratio	up to 56,910 European ancestry men, up to 86,570 European ancestry women	up to 36,570 European ancestry men, 30,172 European ancestry women, 915 Filipino ancestry men, 735 Filipino ancestry women, 2,351 African American/Afro-Caribbean ancestry men, 6,258 African American/Afro-Caribbean ancestry women, 2,285 South Asian ancestry men, 506 South Asian ancestry women, 195 Seychellois ancestry men, 266 Seychellois ancestry women		3	157079820	LEKR1	LEKR1 - LINC00880	upstream_gene_variant
rs17451107	3q25.31	25673412	Shungin D	Nature	New genetic loci link adipose and insulin biology to body fat distribution.	Waist-to-hip ratio adjusted for body mass index	up to 56,910 European ancestry men, up to 86,570 European ancestry women	up to 36,570 European ancestry men, 30,172 European ancestry women, 915 Filipino ancestry men, 735 Filipino ancestry women, 2,351 African American/Afro-Caribbean ancestry men, 6,258 African American/Afro-Caribbean ancestry women, 2,285 South Asian ancestry men, 506 South Asian ancestry women, 195 Seychellois ancestry men, 266 Seychellois ancestry women		3	157079820	LEKR1	LEKR1 - LINC00880	upstream_gene_variant
rs1759645	6p21.31	25673412	Shungin D	Nature	New genetic loci link adipose and insulin biology to body fat distribution.	Hip circumference adjusted for BMI	up to 56,910 European ancestry men, up to 86,570 European ancestry women	up to 36,570 European ancestry men, 30,172 European ancestry women, 915 Filipino ancestry men, 735 Filipino ancestry women, 2,351 African American/Afro-Caribbean ancestry men, 6,258 African American/Afro-Caribbean ancestry women, 2,285 South Asian ancestry men, 506 South Asian ancestry women, 195 Seychellois ancestry men, 266 Seychellois ancestry women		6	34227089	HMGA1	CYCSP55 - HMGA1	regulatory_region_variant
rs1776897	6p21.31	25673412	Shungin D	Nature	New genetic loci link adipose and insulin biology to body fat distribution.	Waist circumference adjusted for body mass index	up to 56,910 European ancestry men, up to 86,570 European ancestry women	up to 36,570 European ancestry men, 30,172 European ancestry women, 915 Filipino ancestry men, 735 Filipino ancestry women, 2,351 African American/Afro-Caribbean ancestry men, 6,258 African American/Afro-Caribbean ancestry women, 2,285 South Asian ancestry men, 506 South Asian ancestry women, 195 Seychellois ancestry men, 266 Seychellois ancestry women		6	34227234	HMGA1	CYCSP55 - HMGA1	regulatory_region_variant
rs1776897	6p21.31	25673412	Shungin D	Nature	New genetic loci link adipose and insulin biology to body fat distribution.	Waist-to-hip ratio adjusted for body mass index	up to 56,910 European ancestry men, up to 86,570 European ancestry women	up to 36,570 European ancestry men, 30,172 European ancestry women, 915 Filipino ancestry men, 735 Filipino ancestry women, 2,351 African American/Afro-Caribbean ancestry men, 6,258 African American/Afro-Caribbean ancestry women, 2,285 South Asian ancestry men, 506 South Asian ancestry women, 195 Seychellois ancestry men, 266 Seychellois ancestry women		6	34227234	HMGA1	CYCSP55 - HMGA1	regulatory_region_variant
rs17819328	3p25.2	25673412	Shungin D	Nature	New genetic loci link adipose and insulin biology to body fat distribution.	Hip circumference adjusted for BMI	up to 56,910 European ancestry men, up to 86,570 European ancestry women	up to 36,570 European ancestry men, 30,172 European ancestry women, 915 Filipino ancestry men, 735 Filipino ancestry women, 2,351 African American/Afro-Caribbean ancestry men, 6,258 African American/Afro-Caribbean ancestry women, 2,285 South Asian ancestry men, 506 South Asian ancestry women, 195 Seychellois ancestry men, 266 Seychellois ancestry women		3	12447843	PPARG	PPARG	intergenic_variant
rs17819328	3p25.2	25673412	Shungin D	Nature	New genetic loci link adipose and insulin biology to body fat distribution.	Waist-hip ratio	up to 56,910 European ancestry men, up to 86,570 European ancestry women	up to 36,570 European ancestry men, 30,172 European ancestry women, 915 Filipino ancestry men, 735 Filipino ancestry women, 2,351 African American/Afro-Caribbean ancestry men, 6,258 African American/Afro-Caribbean ancestry women, 2,285 South Asian ancestry men, 506 South Asian ancestry women, 195 Seychellois ancestry men, 266 Seychellois ancestry women		3	12447843	PPARG	PPARG	intergenic_variant
rs17819328	3p25.2	25673412	Shungin D	Nature	New genetic loci link adipose and insulin biology to body fat distribution.	Waist-to-hip ratio adjusted for body mass index	up to 56,910 European ancestry men, up to 86,570 European ancestry women	up to 36,570 European ancestry men, 30,172 European ancestry women, 915 Filipino ancestry men, 735 Filipino ancestry women, 2,351 African American/Afro-Caribbean ancestry men, 6,258 African American/Afro-Caribbean ancestry women, 2,285 South Asian ancestry men, 506 South Asian ancestry women, 195 Seychellois ancestry men, 266 Seychellois ancestry women		3	12447843	PPARG	PPARG	intergenic_variant
rs1808579	18q11.2	25673412	Shungin D	Nature	New genetic loci link adipose and insulin biology to body fat distribution.	Hip circumference	up to 56,910 European ancestry men, up to 86,570 European ancestry women	up to 36,570 European ancestry men, 30,172 European ancestry women, 915 Filipino ancestry men, 735 Filipino ancestry women, 2,351 African American/Afro-Caribbean ancestry men, 6,258 African American/Afro-Caribbean ancestry women, 2,285 South Asian ancestry men, 506 South Asian ancestry women, 195 Seychellois ancestry men, 266 Seychellois ancestry women		18	23524924	C18orf8	NPC1, C18orf8	intron_variant
rs1812175	4q31.21	25673412	Shungin D	Nature	New genetic loci link adipose and insulin biology to body fat distribution.	Hip circumference adjusted for BMI	up to 56,910 European ancestry men, up to 86,570 European ancestry women	up to 36,570 European ancestry men, 30,172 European ancestry women, 915 Filipino ancestry men, 735 Filipino ancestry women, 2,351 African American/Afro-Caribbean ancestry men, 6,258 African American/Afro-Caribbean ancestry women, 2,285 South Asian ancestry men, 506 South Asian ancestry women, 195 Seychellois ancestry men, 266 Seychellois ancestry women		4	144653692	HHIP	HHIP	intron_variant
rs1812175	4q31.21	25673412	Shungin D	Nature	New genetic loci link adipose and insulin biology to body fat distribution.	Waist circumference adjusted for body mass index	up to 56,910 European ancestry men, up to 86,570 European ancestry women	up to 36,570 European ancestry men, 30,172 European ancestry women, 915 Filipino ancestry men, 735 Filipino ancestry women, 2,351 African American/Afro-Caribbean ancestry men, 6,258 African American/Afro-Caribbean ancestry women, 2,285 South Asian ancestry men, 506 South Asian ancestry women, 195 Seychellois ancestry men, 266 Seychellois ancestry women		4	144653692	HHIP	HHIP	intron_variant
rs1879529	15q26.1	25673412	Shungin D	Nature	New genetic loci link adipose and insulin biology to body fat distribution.	Waist circumference adjusted for body mass index	up to 56,910 European ancestry men, up to 86,570 European ancestry women	up to 36,570 European ancestry men, 30,172 European ancestry women, 915 Filipino ancestry men, 735 Filipino ancestry women, 2,351 African American/Afro-Caribbean ancestry men, 6,258 African American/Afro-Caribbean ancestry women, 2,285 South Asian ancestry men, 506 South Asian ancestry women, 195 Seychellois ancestry men, 266 Seychellois ancestry women		15	88871064	ACAN	ACAN	intron_variant
rs1884897	20p12.3	25673412	Shungin D	Nature	New genetic loci link adipose and insulin biology to body fat distribution.	Waist circumference adjusted for body mass index	up to 56,910 European ancestry men, up to 86,570 European ancestry women	up to 36,570 European ancestry men, 30,172 European ancestry women, 915 Filipino ancestry men, 735 Filipino ancestry women, 2,351 African American/Afro-Caribbean ancestry men, 6,258 African American/Afro-Caribbean ancestry women, 2,285 South Asian ancestry men, 506 South Asian ancestry women, 195 Seychellois ancestry men, 266 Seychellois ancestry women		20	6632185	BMP2	CASC20 - LOC105372516	regulatory_region_variant
rs2033529	6p21.2	25673412	Shungin D	Nature	New genetic loci link adipose and insulin biology to body fat distribution.	Waist circumference	up to 56,910 European ancestry men, up to 86,570 European ancestry women	up to 36,570 European ancestry men, 30,172 European ancestry women, 915 Filipino ancestry men, 735 Filipino ancestry women, 2,351 African American/Afro-Caribbean ancestry men, 6,258 African American/Afro-Caribbean ancestry women, 2,285 South Asian ancestry men, 506 South Asian ancestry women, 195 Seychellois ancestry men, 266 Seychellois ancestry women		6	40380914	LRFN2	TDRG1 - LRFN2	downstream_gene_variant
rs2071449	12q13.13	25673412	Shungin D	Nature	New genetic loci link adipose and insulin biology to body fat distribution.	Waist circumference adjusted for body mass index	up to 56,910 European ancestry men, up to 86,570 European ancestry women	up to 36,570 European ancestry men, 30,172 European ancestry women, 915 Filipino ancestry men, 735 Filipino ancestry women, 2,351 African American/Afro-Caribbean ancestry men, 6,258 African American/Afro-Caribbean ancestry women, 2,285 South Asian ancestry men, 506 South Asian ancestry women, 195 Seychellois ancestry men, 266 Seychellois ancestry women		12	54034227	HOXC5	HOXC5, HOXC4	intron_variant
rs2071449	12q13.13	25673412	Shungin D	Nature	New genetic loci link adipose and insulin biology to body fat distribution.	Waist-to-hip ratio adjusted for body mass index	up to 56,910 European ancestry men, up to 86,570 European ancestry women	up to 36,570 European ancestry men, 30,172 European ancestry women, 915 Filipino ancestry men, 735 Filipino ancestry women, 2,351 African American/Afro-Caribbean ancestry men, 6,258 African American/Afro-Caribbean ancestry women, 2,285 South Asian ancestry men, 506 South Asian ancestry women, 195 Seychellois ancestry men, 266 Seychellois ancestry women		12	54034227	HOXC4, HOXC6	HOXC5, HOXC4	intron_variant
rs2075650	19q13.32	25673412	Shungin D	Nature	New genetic loci link adipose and insulin biology to body fat distribution.	Waist circumference	up to 56,910 European ancestry men, up to 86,570 European ancestry women	up to 36,570 European ancestry men, 30,172 European ancestry women, 915 Filipino ancestry men, 735 Filipino ancestry women, 2,351 African American/Afro-Caribbean ancestry men, 6,258 African American/Afro-Caribbean ancestry women, 2,285 South Asian ancestry men, 506 South Asian ancestry women, 195 Seychellois ancestry men, 266 Seychellois ancestry women		19	44892362	TOMM40	TOMM40	intron_variant
rs2075650	19q13.32	25673412	Shungin D	Nature	New genetic loci link adipose and insulin biology to body fat distribution.	Waist-hip ratio	up to 56,910 European ancestry men, up to 86,570 European ancestry women	up to 36,570 European ancestry men, 30,172 European ancestry women, 915 Filipino ancestry men, 735 Filipino ancestry women, 2,351 African American/Afro-Caribbean ancestry men, 6,258 African American/Afro-Caribbean ancestry women, 2,285 South Asian ancestry men, 506 South Asian ancestry women, 195 Seychellois ancestry men, 266 Seychellois ancestry women		19	44892362	TOMM40	TOMM40	intron_variant
rs2112347	5q13.3	25673412	Shungin D	Nature	New genetic loci link adipose and insulin biology to body fat distribution.	Hip circumference	up to 56,910 European ancestry men, up to 86,570 European ancestry women	up to 36,570 European ancestry men, 30,172 European ancestry women, 915 Filipino ancestry men, 735 Filipino ancestry women, 2,351 African American/Afro-Caribbean ancestry men, 6,258 African American/Afro-Caribbean ancestry women, 2,285 South Asian ancestry men, 506 South Asian ancestry women, 195 Seychellois ancestry men, 266 Seychellois ancestry women		5	75719417	C5orf37	LOC441087	upstream_gene_variant
rs2112347	5q13.3	25673412	Shungin D	Nature	New genetic loci link adipose and insulin biology to body fat distribution.	Waist circumference	up to 56,910 European ancestry men, up to 86,570 European ancestry women	up to 36,570 European ancestry men, 30,172 European ancestry women, 915 Filipino ancestry men, 735 Filipino ancestry women, 2,351 African American/Afro-Caribbean ancestry men, 6,258 African American/Afro-Caribbean ancestry women, 2,285 South Asian ancestry men, 506 South Asian ancestry women, 195 Seychellois ancestry men, 266 Seychellois ancestry women		5	75719417	C5orf37	LOC441087	upstream_gene_variant
rs2176040	2q36.3	25673412	Shungin D	Nature	New genetic loci link adipose and insulin biology to body fat distribution.	Waist circumference	up to 56,910 European ancestry men, up to 86,570 European ancestry women	up to 36,570 European ancestry men, 30,172 European ancestry women, 915 Filipino ancestry men, 735 Filipino ancestry women, 2,351 African American/Afro-Caribbean ancestry men, 6,258 African American/Afro-Caribbean ancestry women, 2,285 South Asian ancestry men, 506 South Asian ancestry women, 195 Seychellois ancestry men, 266 Seychellois ancestry women		2	226228086	IRS1	LOC646736 - LOC105373915	intergenic_variant
rs2179129	22q12.1	25673412	Shungin D	Nature	New genetic loci link adipose and insulin biology to body fat distribution.	Waist-hip ratio	up to 56,910 European ancestry men, up to 86,570 European ancestry women	up to 36,570 European ancestry men, 30,172 European ancestry women, 915 Filipino ancestry men, 735 Filipino ancestry women, 2,351 African American/Afro-Caribbean ancestry men, 6,258 African American/Afro-Caribbean ancestry women, 2,285 South Asian ancestry men, 506 South Asian ancestry women, 195 Seychellois ancestry men, 266 Seychellois ancestry women		22	29054935	ZNRF3, KREMEN1	ZNRF3	3_prime_UTR_variant
rs2206277	6p12.3	25673412	Shungin D	Nature	New genetic loci link adipose and insulin biology to body fat distribution.	Hip circumference	up to 56,910 European ancestry men, up to 86,570 European ancestry women	up to 36,570 European ancestry men, 30,172 European ancestry women, 915 Filipino ancestry men, 735 Filipino ancestry women, 2,351 African American/Afro-Caribbean ancestry men, 6,258 African American/Afro-Caribbean ancestry women, 2,285 South Asian ancestry men, 506 South Asian ancestry women, 195 Seychellois ancestry men, 266 Seychellois ancestry women		6	50830813	TFAP2B	TFAP2B	intron_variant
rs224333	20q11.22	25673412	Shungin D	Nature	New genetic loci link adipose and insulin biology to body fat distribution.	Waist-to-hip ratio adjusted for body mass index	up to 56,910 European ancestry men, up to 86,570 European ancestry women	up to 36,570 European ancestry men, 30,172 European ancestry women, 915 Filipino ancestry men, 735 Filipino ancestry women, 2,351 African American/Afro-Caribbean ancestry men, 6,258 African American/Afro-Caribbean ancestry women, 2,285 South Asian ancestry men, 506 South Asian ancestry women, 195 Seychellois ancestry men, 266 Seychellois ancestry women		20	35436182	GDF5	GDF5	intron_variant
rs2274432	1q25.3	25673412	Shungin D	Nature	New genetic loci link adipose and insulin biology to body fat distribution.	Waist circumference adjusted for body mass index	up to 56,910 European ancestry men, up to 86,570 European ancestry women	up to 36,570 European ancestry men, 30,172 European ancestry women, 915 Filipino ancestry men, 735 Filipino ancestry women, 2,351 African American/Afro-Caribbean ancestry men, 6,258 African American/Afro-Caribbean ancestry women, 2,285 South Asian ancestry men, 506 South Asian ancestry women, 195 Seychellois ancestry men, 266 Seychellois ancestry women		1	184051811	TSEN15	TSEN15	missense_variant
rs2287019	19q13.32	25673412	Shungin D	Nature	New genetic loci link adipose and insulin biology to body fat distribution.	Waist circumference	up to 56,910 European ancestry men, up to 86,570 European ancestry women	up to 36,570 European ancestry men, 30,172 European ancestry women, 915 Filipino ancestry men, 735 Filipino ancestry women, 2,351 African American/Afro-Caribbean ancestry men, 6,258 African American/Afro-Caribbean ancestry women, 2,285 South Asian ancestry men, 506 South Asian ancestry women, 195 Seychellois ancestry men, 266 Seychellois ancestry women		19	45698914	QPCTL	QPCTL	intron_variant
rs2287019	19q13.32	25673412	Shungin D	Nature	New genetic loci link adipose and insulin biology to body fat distribution.	Waist-hip ratio	up to 56,910 European ancestry men, up to 86,570 European ancestry women	up to 36,570 European ancestry men, 30,172 European ancestry women, 915 Filipino ancestry men, 735 Filipino ancestry women, 2,351 African American/Afro-Caribbean ancestry men, 6,258 African American/Afro-Caribbean ancestry women, 2,285 South Asian ancestry men, 506 South Asian ancestry women, 195 Seychellois ancestry men, 266 Seychellois ancestry women		19	45698914	QPCTL	QPCTL	intron_variant
rs2293576	11p11.2	25673412	Shungin D	Nature	New genetic loci link adipose and insulin biology to body fat distribution.	Hip circumference	up to 56,910 European ancestry men, up to 86,570 European ancestry women	up to 36,570 European ancestry men, 30,172 European ancestry women, 915 Filipino ancestry men, 735 Filipino ancestry women, 2,351 African American/Afro-Caribbean ancestry men, 6,258 African American/Afro-Caribbean ancestry women, 2,285 South Asian ancestry men, 506 South Asian ancestry women, 195 Seychellois ancestry men, 266 Seychellois ancestry women		11	47413435	SLC39A13	SLC39A13	synonymous_variant
rs2293576	11p11.2	25673412	Shungin D	Nature	New genetic loci link adipose and insulin biology to body fat distribution.	Waist circumference	up to 56,910 European ancestry men, up to 86,570 European ancestry women	up to 36,570 European ancestry men, 30,172 European ancestry women, 915 Filipino ancestry men, 735 Filipino ancestry women, 2,351 African American/Afro-Caribbean ancestry men, 6,258 African American/Afro-Caribbean ancestry women, 2,285 South Asian ancestry men, 506 South Asian ancestry women, 195 Seychellois ancestry men, 266 Seychellois ancestry women		11	47413435	SLC39A13	SLC39A13	synonymous_variant
rs2294239	22q12.1	25673412	Shungin D	Nature	New genetic loci link adipose and insulin biology to body fat distribution.	Waist circumference adjusted for body mass index	up to 56,910 European ancestry men, up to 86,570 European ancestry women	up to 36,570 European ancestry men, 30,172 European ancestry women, 915 Filipino ancestry men, 735 Filipino ancestry women, 2,351 African American/Afro-Caribbean ancestry men, 6,258 African American/Afro-Caribbean ancestry women, 2,285 South Asian ancestry men, 506 South Asian ancestry women, 195 Seychellois ancestry men, 266 Seychellois ancestry women		22	29053489	ZNRF3	ZNRF3	intron_variant
rs2294239	22q12.1	25673412	Shungin D	Nature	New genetic loci link adipose and insulin biology to body fat distribution.	Waist-to-hip ratio adjusted for body mass index	up to 56,910 European ancestry men, up to 86,570 European ancestry women	up to 36,570 European ancestry men, 30,172 European ancestry women, 915 Filipino ancestry men, 735 Filipino ancestry women, 2,351 African American/Afro-Caribbean ancestry men, 6,258 African American/Afro-Caribbean ancestry women, 2,285 South Asian ancestry men, 506 South Asian ancestry women, 195 Seychellois ancestry men, 266 Seychellois ancestry women		22	29053489	ZNRF3, KREMEN1	ZNRF3	intron_variant
rs2371767	3p14.1	25673412	Shungin D	Nature	New genetic loci link adipose and insulin biology to body fat distribution.	Waist-to-hip ratio adjusted for body mass index	up to 56,910 European ancestry men, up to 86,570 European ancestry women	up to 36,570 European ancestry men, 30,172 European ancestry women, 915 Filipino ancestry men, 735 Filipino ancestry women, 2,351 African American/Afro-Caribbean ancestry men, 6,258 African American/Afro-Caribbean ancestry women, 2,285 South Asian ancestry men, 506 South Asian ancestry women, 195 Seychellois ancestry men, 266 Seychellois ancestry women		3	64732582	ADAMTS9	ADAMTS9-AS2	intron_variant
rs2638953	12p11.22	25673412	Shungin D	Nature	New genetic loci link adipose and insulin biology to body fat distribution.	Hip circumference adjusted for BMI	up to 56,910 European ancestry men, up to 86,570 European ancestry women	up to 36,570 European ancestry men, 30,172 European ancestry women, 915 Filipino ancestry men, 735 Filipino ancestry women, 2,351 African American/Afro-Caribbean ancestry men, 6,258 African American/Afro-Caribbean ancestry women, 2,285 South Asian ancestry men, 506 South Asian ancestry women, 195 Seychellois ancestry men, 266 Seychellois ancestry women		12	28381482	CCDC91	CCDC91	intron_variant
rs2638953	12p11.22	25673412	Shungin D	Nature	New genetic loci link adipose and insulin biology to body fat distribution.	Waist circumference adjusted for body mass index	up to 56,910 European ancestry men, up to 86,570 European ancestry women	up to 36,570 European ancestry men, 30,172 European ancestry women, 915 Filipino ancestry men, 735 Filipino ancestry women, 2,351 African American/Afro-Caribbean ancestry men, 6,258 African American/Afro-Caribbean ancestry women, 2,285 South Asian ancestry men, 506 South Asian ancestry women, 195 Seychellois ancestry men, 266 Seychellois ancestry women		12	28381482	CCDC91	CCDC91	intron_variant
rs2645294	1p12	25673412	Shungin D	Nature	New genetic loci link adipose and insulin biology to body fat distribution.	Waist-to-hip ratio adjusted for body mass index	up to 56,910 European ancestry men, up to 86,570 European ancestry women	up to 36,570 European ancestry men, 30,172 European ancestry women, 915 Filipino ancestry men, 735 Filipino ancestry women, 2,351 African American/Afro-Caribbean ancestry men, 6,258 African American/Afro-Caribbean ancestry women, 2,285 South Asian ancestry men, 506 South Asian ancestry women, 195 Seychellois ancestry men, 266 Seychellois ancestry women		1	119031964	TBX15, WARS2	WARS2	3_prime_UTR_variant
rs2650492	16p12.1	25673412	Shungin D	Nature	New genetic loci link adipose and insulin biology to body fat distribution.	Waist circumference	up to 56,910 European ancestry men, up to 86,570 European ancestry women	up to 36,570 European ancestry men, 30,172 European ancestry women, 915 Filipino ancestry men, 735 Filipino ancestry women, 2,351 African American/Afro-Caribbean ancestry men, 6,258 African American/Afro-Caribbean ancestry women, 2,285 South Asian ancestry men, 506 South Asian ancestry women, 195 Seychellois ancestry men, 266 Seychellois ancestry women		16	28322090	SBK1	SBK1	3_prime_UTR_variant
rs2820292	1q32.1	25673412	Shungin D	Nature	New genetic loci link adipose and insulin biology to body fat distribution.	Waist circumference	up to 56,910 European ancestry men, up to 86,570 European ancestry women	up to 36,570 European ancestry men, 30,172 European ancestry women, 915 Filipino ancestry men, 735 Filipino ancestry women, 2,351 African American/Afro-Caribbean ancestry men, 6,258 African American/Afro-Caribbean ancestry women, 2,285 South Asian ancestry men, 506 South Asian ancestry women, 195 Seychellois ancestry men, 266 Seychellois ancestry women		1	201815159	NAV1	IPO9-AS1, NAV1	intron_variant
rs2820443	1q41	25673412	Shungin D	Nature	New genetic loci link adipose and insulin biology to body fat distribution.	Hip circumference	up to 56,910 European ancestry men, up to 86,570 European ancestry women	up to 36,570 European ancestry men, 30,172 European ancestry women, 915 Filipino ancestry men, 735 Filipino ancestry women, 2,351 African American/Afro-Caribbean ancestry men, 6,258 African American/Afro-Caribbean ancestry women, 2,285 South Asian ancestry men, 506 South Asian ancestry women, 195 Seychellois ancestry men, 266 Seychellois ancestry women		1	219580167	LYPLAL1	LOC102723886 - ZC3H11B	regulatory_region_variant
rs2820443	1q41	25673412	Shungin D	Nature	New genetic loci link adipose and insulin biology to body fat distribution.	Hip circumference adjusted for BMI	up to 56,910 European ancestry men, up to 86,570 European ancestry women	up to 36,570 European ancestry men, 30,172 European ancestry women, 915 Filipino ancestry men, 735 Filipino ancestry women, 2,351 African American/Afro-Caribbean ancestry men, 6,258 African American/Afro-Caribbean ancestry women, 2,285 South Asian ancestry men, 506 South Asian ancestry women, 195 Seychellois ancestry men, 266 Seychellois ancestry women		1	219580167	ZC3H11B	LOC102723886 - ZC3H11B	regulatory_region_variant
rs2820443	1q41	25673412	Shungin D	Nature	New genetic loci link adipose and insulin biology to body fat distribution.	Waist-to-hip ratio adjusted for body mass index	up to 56,910 European ancestry men, up to 86,570 European ancestry women	up to 36,570 European ancestry men, 30,172 European ancestry women, 915 Filipino ancestry men, 735 Filipino ancestry women, 2,351 African American/Afro-Caribbean ancestry men, 6,258 African American/Afro-Caribbean ancestry women, 2,285 South Asian ancestry men, 506 South Asian ancestry women, 195 Seychellois ancestry men, 266 Seychellois ancestry women		1	219580167	LYPLAL1	LOC102723886 - ZC3H11B	regulatory_region_variant
rs2925979	16q23.2	25673412	Shungin D	Nature	New genetic loci link adipose and insulin biology to body fat distribution.	Waist-to-hip ratio adjusted for body mass index	up to 56,910 European ancestry men, up to 86,570 European ancestry women	up to 36,570 European ancestry men, 30,172 European ancestry women, 915 Filipino ancestry men, 735 Filipino ancestry women, 2,351 African American/Afro-Caribbean ancestry men, 6,258 African American/Afro-Caribbean ancestry women, 2,285 South Asian ancestry men, 506 South Asian ancestry women, 195 Seychellois ancestry men, 266 Seychellois ancestry women		16	81501185	CMIP	CMIP	intron_variant
rs3786897	19q13.11	25673412	Shungin D	Nature	New genetic loci link adipose and insulin biology to body fat distribution.	Waist circumference adjusted for body mass index	up to 56,910 European ancestry men, up to 86,570 European ancestry women	up to 36,570 European ancestry men, 30,172 European ancestry women, 915 Filipino ancestry men, 735 Filipino ancestry women, 2,351 African American/Afro-Caribbean ancestry men, 6,258 African American/Afro-Caribbean ancestry women, 2,285 South Asian ancestry men, 506 South Asian ancestry women, 195 Seychellois ancestry men, 266 Seychellois ancestry women		19	33402102	PEPD	PEPD	intron_variant
rs3786897	19q13.11	25673412	Shungin D	Nature	New genetic loci link adipose and insulin biology to body fat distribution.	Waist-hip ratio	up to 56,910 European ancestry men, up to 86,570 European ancestry women	up to 36,570 European ancestry men, 30,172 European ancestry women, 915 Filipino ancestry men, 735 Filipino ancestry women, 2,351 African American/Afro-Caribbean ancestry men, 6,258 African American/Afro-Caribbean ancestry women, 2,285 South Asian ancestry men, 506 South Asian ancestry women, 195 Seychellois ancestry men, 266 Seychellois ancestry women		19	33402102	PEPD	PEPD	intron_variant
rs3791679	2p16.1	25673412	Shungin D	Nature	New genetic loci link adipose and insulin biology to body fat distribution.	Hip circumference adjusted for BMI	up to 56,910 European ancestry men, up to 86,570 European ancestry women	up to 36,570 European ancestry men, 30,172 European ancestry women, 915 Filipino ancestry men, 735 Filipino ancestry women, 2,351 African American/Afro-Caribbean ancestry men, 6,258 African American/Afro-Caribbean ancestry women, 2,285 South Asian ancestry men, 506 South Asian ancestry women, 195 Seychellois ancestry men, 266 Seychellois ancestry women		2	55869757	EFEMP1	EFEMP1	intron_variant
rs3791679	2p16.1	25673412	Shungin D	Nature	New genetic loci link adipose and insulin biology to body fat distribution.	Waist circumference adjusted for body mass index	up to 56,910 European ancestry men, up to 86,570 European ancestry women	up to 36,570 European ancestry men, 30,172 European ancestry women, 915 Filipino ancestry men, 735 Filipino ancestry women, 2,351 African American/Afro-Caribbean ancestry men, 6,258 African American/Afro-Caribbean ancestry women, 2,285 South Asian ancestry men, 506 South Asian ancestry women, 195 Seychellois ancestry men, 266 Seychellois ancestry women		2	55869757	EFEMP1	EFEMP1	intron_variant
rs3800229	6q21	25673412	Shungin D	Nature	New genetic loci link adipose and insulin biology to body fat distribution.	Hip circumference	up to 56,910 European ancestry men, up to 86,570 European ancestry women	up to 36,570 European ancestry men, 30,172 European ancestry women, 915 Filipino ancestry men, 735 Filipino ancestry women, 2,351 African American/Afro-Caribbean ancestry men, 6,258 African American/Afro-Caribbean ancestry women, 2,285 South Asian ancestry men, 506 South Asian ancestry women, 195 Seychellois ancestry men, 266 Seychellois ancestry women		6	108675760	FOXO3A	FOXO3	intron_variant
rs3810291	19q13.32	25673412	Shungin D	Nature	New genetic loci link adipose and insulin biology to body fat distribution.	Hip circumference	up to 56,910 European ancestry men, up to 86,570 European ancestry women	up to 36,570 European ancestry men, 30,172 European ancestry women, 915 Filipino ancestry men, 735 Filipino ancestry women, 2,351 African American/Afro-Caribbean ancestry men, 6,258 African American/Afro-Caribbean ancestry women, 2,285 South Asian ancestry men, 506 South Asian ancestry women, 195 Seychellois ancestry men, 266 Seychellois ancestry women		19	47065746	ZC3H4	ZC3H4	3_prime_UTR_variant
rs3810291	19q13.32	25673412	Shungin D	Nature	New genetic loci link adipose and insulin biology to body fat distribution.	Waist circumference	up to 56,910 European ancestry men, up to 86,570 European ancestry women	up to 36,570 European ancestry men, 30,172 European ancestry women, 915 Filipino ancestry men, 735 Filipino ancestry women, 2,351 African American/Afro-Caribbean ancestry men, 6,258 African American/Afro-Caribbean ancestry women, 2,285 South Asian ancestry men, 506 South Asian ancestry women, 195 Seychellois ancestry men, 266 Seychellois ancestry women		19	47065746	ZC3H4	ZC3H4	3_prime_UTR_variant
rs3849570	3p12.2	25673412	Shungin D	Nature	New genetic loci link adipose and insulin biology to body fat distribution.	Waist circumference	up to 56,910 European ancestry men, up to 86,570 European ancestry women	up to 36,570 European ancestry men, 30,172 European ancestry women, 915 Filipino ancestry men, 735 Filipino ancestry women, 2,351 African American/Afro-Caribbean ancestry men, 6,258 African American/Afro-Caribbean ancestry women, 2,285 South Asian ancestry men, 506 South Asian ancestry women, 195 Seychellois ancestry men, 266 Seychellois ancestry women		3	81742961	GBE1	GBE1	intron_variant
rs3888190	16p11.2	25673412	Shungin D	Nature	New genetic loci link adipose and insulin biology to body fat distribution.	Hip circumference	up to 56,910 European ancestry men, up to 86,570 European ancestry women	up to 36,570 European ancestry men, 30,172 European ancestry women, 915 Filipino ancestry men, 735 Filipino ancestry women, 2,351 African American/Afro-Caribbean ancestry men, 6,258 African American/Afro-Caribbean ancestry women, 2,285 South Asian ancestry men, 506 South Asian ancestry women, 195 Seychellois ancestry men, 266 Seychellois ancestry women		16	28878165	ATP2A1	SH2B1 - ATP2A1	upstream_gene_variant
rs3936510	5q11.2	25673412	Shungin D	Nature	New genetic loci link adipose and insulin biology to body fat distribution.	Waist-to-hip ratio adjusted for body mass index	up to 56,910 European ancestry men, up to 86,570 European ancestry women	up to 36,570 European ancestry men, 30,172 European ancestry women, 915 Filipino ancestry men, 735 Filipino ancestry women, 2,351 African American/Afro-Caribbean ancestry men, 6,258 African American/Afro-Caribbean ancestry women, 2,285 South Asian ancestry men, 506 South Asian ancestry women, 195 Seychellois ancestry men, 266 Seychellois ancestry women		5	56565039	MAP3K1	LOC101928448	intron_variant
rs395962	6q16.3	25673412	Shungin D	Nature	New genetic loci link adipose and insulin biology to body fat distribution.	Waist circumference adjusted for body mass index	up to 56,910 European ancestry men, up to 86,570 European ancestry women	up to 36,570 European ancestry men, 30,172 European ancestry women, 915 Filipino ancestry men, 735 Filipino ancestry women, 2,351 African American/Afro-Caribbean ancestry men, 6,258 African American/Afro-Caribbean ancestry women, 2,285 South Asian ancestry men, 506 South Asian ancestry women, 195 Seychellois ancestry men, 266 Seychellois ancestry women		6	104949543	LIN28B	LIN28B	intron_variant
rs4130548	1p31.1	25673412	Shungin D	Nature	New genetic loci link adipose and insulin biology to body fat distribution.	Waist circumference	up to 56,910 European ancestry men, up to 86,570 European ancestry women	up to 36,570 European ancestry men, 30,172 European ancestry women, 915 Filipino ancestry men, 735 Filipino ancestry women, 2,351 African American/Afro-Caribbean ancestry men, 6,258 African American/Afro-Caribbean ancestry women, 2,285 South Asian ancestry men, 506 South Asian ancestry women, 195 Seychellois ancestry men, 266 Seychellois ancestry women		1	77998184	DNAJB4	DNAJB4	intron_variant
rs4141278	7p15.2	25673412	Shungin D	Nature	New genetic loci link adipose and insulin biology to body fat distribution.	Waist circumference adjusted for body mass index	up to 56,910 European ancestry men, up to 86,570 European ancestry women	up to 36,570 European ancestry men, 30,172 European ancestry women, 915 Filipino ancestry men, 735 Filipino ancestry women, 2,351 African American/Afro-Caribbean ancestry men, 6,258 African American/Afro-Caribbean ancestry women, 2,285 South Asian ancestry men, 506 South Asian ancestry women, 195 Seychellois ancestry men, 266 Seychellois ancestry women		7	25817905	NFE2L3	LOC646588 - LOC100506236	intergenic_variant
rs4239436	18q11.2	25673412	Shungin D	Nature	New genetic loci link adipose and insulin biology to body fat distribution.	Waist circumference adjusted for body mass index	up to 56,910 European ancestry men, up to 86,570 European ancestry women	up to 36,570 European ancestry men, 30,172 European ancestry women, 915 Filipino ancestry men, 735 Filipino ancestry women, 2,351 African American/Afro-Caribbean ancestry men, 6,258 African American/Afro-Caribbean ancestry women, 2,285 South Asian ancestry men, 506 South Asian ancestry women, 195 Seychellois ancestry men, 266 Seychellois ancestry women		18	23151966	CABLES1	CABLES1	intron_variant
rs4542783	19p13.2	25673412	Shungin D	Nature	New genetic loci link adipose and insulin biology to body fat distribution.	Waist circumference adjusted for body mass index	up to 56,910 European ancestry men, up to 86,570 European ancestry women	up to 36,570 European ancestry men, 30,172 European ancestry women, 915 Filipino ancestry men, 735 Filipino ancestry women, 2,351 African American/Afro-Caribbean ancestry men, 6,258 African American/Afro-Caribbean ancestry women, 2,285 South Asian ancestry men, 506 South Asian ancestry women, 195 Seychellois ancestry men, 266 Seychellois ancestry women		19	8577276	ADAMTS10	MYO1F	non_coding_transcript_exon_variant
rs459193	5q11.2	25673412	Shungin D	Nature	New genetic loci link adipose and insulin biology to body fat distribution.	Waist-hip ratio	up to 56,910 European ancestry men, up to 86,570 European ancestry women	up to 36,570 European ancestry men, 30,172 European ancestry women, 915 Filipino ancestry men, 735 Filipino ancestry women, 2,351 African American/Afro-Caribbean ancestry men, 6,258 African American/Afro-Caribbean ancestry women, 2,285 South Asian ancestry men, 506 South Asian ancestry women, 195 Seychellois ancestry men, 266 Seychellois ancestry women		5	56510924	MAP3K1	LOC101928448	downstream_gene_variant
rs459193	5q11.2	25673412	Shungin D	Nature	New genetic loci link adipose and insulin biology to body fat distribution.	Waist-to-hip ratio adjusted for body mass index	up to 56,910 European ancestry men, up to 86,570 European ancestry women	up to 36,570 European ancestry men, 30,172 European ancestry women, 915 Filipino ancestry men, 735 Filipino ancestry women, 2,351 African American/Afro-Caribbean ancestry men, 6,258 African American/Afro-Caribbean ancestry women, 2,285 South Asian ancestry men, 506 South Asian ancestry women, 195 Seychellois ancestry men, 266 Seychellois ancestry women		5	56510924	ANKRD55	LOC101928448	downstream_gene_variant
rs4646404	17p11.2	25673412	Shungin D	Nature	New genetic loci link adipose and insulin biology to body fat distribution.	Waist-hip ratio	up to 56,910 European ancestry men, up to 86,570 European ancestry women	up to 36,570 European ancestry men, 30,172 European ancestry women, 915 Filipino ancestry men, 735 Filipino ancestry women, 2,351 African American/Afro-Caribbean ancestry men, 6,258 African American/Afro-Caribbean ancestry women, 2,285 South Asian ancestry men, 506 South Asian ancestry women, 195 Seychellois ancestry men, 266 Seychellois ancestry women		17	17516885	PEMT	PEMT	intron_variant
rs4646404	17p11.2	25673412	Shungin D	Nature	New genetic loci link adipose and insulin biology to body fat distribution.	Waist-to-hip ratio adjusted for body mass index	up to 56,910 European ancestry men, up to 86,570 European ancestry women	up to 36,570 European ancestry men, 30,172 European ancestry women, 915 Filipino ancestry men, 735 Filipino ancestry women, 2,351 African American/Afro-Caribbean ancestry men, 6,258 African American/Afro-Caribbean ancestry women, 2,285 South Asian ancestry men, 506 South Asian ancestry women, 195 Seychellois ancestry men, 266 Seychellois ancestry women		17	17516885	PEMT	PEMT	intron_variant
rs473902	9q22.32	25673412	Shungin D	Nature	New genetic loci link adipose and insulin biology to body fat distribution.	Hip circumference adjusted for BMI	up to 56,910 European ancestry men, up to 86,570 European ancestry women	up to 36,570 European ancestry men, 30,172 European ancestry women, 915 Filipino ancestry men, 735 Filipino ancestry women, 2,351 African American/Afro-Caribbean ancestry men, 6,258 African American/Afro-Caribbean ancestry women, 2,285 South Asian ancestry men, 506 South Asian ancestry women, 195 Seychellois ancestry men, 266 Seychellois ancestry women		9	95493953	PTCH1	PTCH1	intron_variant
rs473902	9q22.32	25673412	Shungin D	Nature	New genetic loci link adipose and insulin biology to body fat distribution.	Waist circumference adjusted for body mass index	up to 56,910 European ancestry men, up to 86,570 European ancestry women	up to 36,570 European ancestry men, 30,172 European ancestry women, 915 Filipino ancestry men, 735 Filipino ancestry women, 2,351 African American/Afro-Caribbean ancestry men, 6,258 African American/Afro-Caribbean ancestry women, 2,285 South Asian ancestry men, 506 South Asian ancestry women, 195 Seychellois ancestry men, 266 Seychellois ancestry women		9	95493953	PTCH1	PTCH1	intron_variant
rs4765219	12q24.31	25673412	Shungin D	Nature	New genetic loci link adipose and insulin biology to body fat distribution.	Waist-to-hip ratio adjusted for body mass index	up to 56,910 European ancestry men, up to 86,570 European ancestry women	up to 36,570 European ancestry men, 30,172 European ancestry women, 915 Filipino ancestry men, 735 Filipino ancestry women, 2,351 African American/Afro-Caribbean ancestry men, 6,258 African American/Afro-Caribbean ancestry women, 2,285 South Asian ancestry men, 506 South Asian ancestry women, 195 Seychellois ancestry men, 266 Seychellois ancestry women		12	123955563	CCDC92	CCDC92	intron_variant
rs4776970	15q23	25673412	Shungin D	Nature	New genetic loci link adipose and insulin biology to body fat distribution.	Waist circumference	up to 56,910 European ancestry men, up to 86,570 European ancestry women	up to 36,570 European ancestry men, 30,172 European ancestry women, 915 Filipino ancestry men, 735 Filipino ancestry women, 2,351 African American/Afro-Caribbean ancestry men, 6,258 African American/Afro-Caribbean ancestry women, 2,285 South Asian ancestry men, 506 South Asian ancestry women, 195 Seychellois ancestry men, 266 Seychellois ancestry women		15	67788548	MAP2K5	MAP2K5	intron_variant
rs4846565	1q41	25673412	Shungin D	Nature	New genetic loci link adipose and insulin biology to body fat distribution.	Waist-hip ratio	up to 56,910 European ancestry men, up to 86,570 European ancestry women	up to 36,570 European ancestry men, 30,172 European ancestry women, 915 Filipino ancestry men, 735 Filipino ancestry women, 2,351 African American/Afro-Caribbean ancestry men, 6,258 African American/Afro-Caribbean ancestry women, 2,285 South Asian ancestry men, 506 South Asian ancestry women, 195 Seychellois ancestry men, 266 Seychellois ancestry women		1	219548762	LYPLAL1	LOC102723886	intergenic_variant
rs4886782	15q24.1	25673412	Shungin D	Nature	New genetic loci link adipose and insulin biology to body fat distribution.	Waist circumference adjusted for body mass index	up to 56,910 European ancestry men, up to 86,570 European ancestry women	up to 36,570 European ancestry men, 30,172 European ancestry women, 915 Filipino ancestry men, 735 Filipino ancestry women, 2,351 African American/Afro-Caribbean ancestry men, 6,258 African American/Afro-Caribbean ancestry women, 2,285 South Asian ancestry men, 506 South Asian ancestry women, 195 Seychellois ancestry men, 266 Seychellois ancestry women		15	73936469	LOXL1	LOXL1	intron_variant
rs543874	1q25.2	25673412	Shungin D	Nature	New genetic loci link adipose and insulin biology to body fat distribution.	Hip circumference	up to 56,910 European ancestry men, up to 86,570 European ancestry women	up to 36,570 European ancestry men, 30,172 European ancestry women, 915 Filipino ancestry men, 735 Filipino ancestry women, 2,351 African American/Afro-Caribbean ancestry men, 6,258 African American/Afro-Caribbean ancestry women, 2,285 South Asian ancestry men, 506 South Asian ancestry women, 195 Seychellois ancestry men, 266 Seychellois ancestry women		1	177920345	SEC16B	LOC101928778 - SEC16B	downstream_gene_variant
rs606452	11q13.5	25673412	Shungin D	Nature	New genetic loci link adipose and insulin biology to body fat distribution.	Hip circumference adjusted for BMI	up to 56,910 European ancestry men, up to 86,570 European ancestry women	up to 36,570 European ancestry men, 30,172 European ancestry women, 915 Filipino ancestry men, 735 Filipino ancestry women, 2,351 African American/Afro-Caribbean ancestry men, 6,258 African American/Afro-Caribbean ancestry women, 2,285 South Asian ancestry men, 506 South Asian ancestry women, 195 Seychellois ancestry men, 266 Seychellois ancestry women		11	75565133	SERPINH1	SERPINH1	intron_variant
rs6090583	20q13.12	25673412	Shungin D	Nature	New genetic loci link adipose and insulin biology to body fat distribution.	Waist-to-hip ratio adjusted for body mass index	up to 56,910 European ancestry men, up to 86,570 European ancestry women	up to 36,570 European ancestry men, 30,172 European ancestry women, 915 Filipino ancestry men, 735 Filipino ancestry women, 2,351 African American/Afro-Caribbean ancestry men, 6,258 African American/Afro-Caribbean ancestry women, 2,285 South Asian ancestry men, 506 South Asian ancestry women, 195 Seychellois ancestry men, 266 Seychellois ancestry women		20	46930192	EYA2	EYA2	intron_variant
rs6163	10q24.32	25673412	Shungin D	Nature	New genetic loci link adipose and insulin biology to body fat distribution.	Hip circumference	up to 56,910 European ancestry men, up to 86,570 European ancestry women	up to 36,570 European ancestry men, 30,172 European ancestry women, 915 Filipino ancestry men, 735 Filipino ancestry women, 2,351 African American/Afro-Caribbean ancestry men, 6,258 African American/Afro-Caribbean ancestry women, 2,285 South Asian ancestry men, 506 South Asian ancestry women, 195 Seychellois ancestry men, 266 Seychellois ancestry women		10	102837167	CYP17A1	CYP17A1	synonymous_variant
rs6163	10q24.32	25673412	Shungin D	Nature	New genetic loci link adipose and insulin biology to body fat distribution.	Waist circumference	up to 56,910 European ancestry men, up to 86,570 European ancestry women	up to 36,570 European ancestry men, 30,172 European ancestry women, 915 Filipino ancestry men, 735 Filipino ancestry women, 2,351 African American/Afro-Caribbean ancestry men, 6,258 African American/Afro-Caribbean ancestry women, 2,285 South Asian ancestry men, 506 South Asian ancestry women, 195 Seychellois ancestry men, 266 Seychellois ancestry women		10	102837167	CYP17A1	CYP17A1	synonymous_variant
rs6265	11p14.1	25673412	Shungin D	Nature	New genetic loci link adipose and insulin biology to body fat distribution.	Hip circumference	up to 56,910 European ancestry men, up to 86,570 European ancestry women	up to 36,570 European ancestry men, 30,172 European ancestry women, 915 Filipino ancestry men, 735 Filipino ancestry women, 2,351 African American/Afro-Caribbean ancestry men, 6,258 African American/Afro-Caribbean ancestry women, 2,285 South Asian ancestry men, 506 South Asian ancestry women, 195 Seychellois ancestry men, 266 Seychellois ancestry women		11	27658369	BDNF	BDNF-AS, BDNF	missense_variant
rs633715	1q25.2	25673412	Shungin D	Nature	New genetic loci link adipose and insulin biology to body fat distribution.	Waist circumference	up to 56,910 European ancestry men, up to 86,570 European ancestry women	up to 36,570 European ancestry men, 30,172 European ancestry women, 915 Filipino ancestry men, 735 Filipino ancestry women, 2,351 African American/Afro-Caribbean ancestry men, 6,258 African American/Afro-Caribbean ancestry women, 2,285 South Asian ancestry men, 506 South Asian ancestry women, 195 Seychellois ancestry men, 266 Seychellois ancestry women		1	177883445	SEC16B	LOC101928778 - SEC16B	intergenic_variant
rs6437061	2q37.1	25673412	Shungin D	Nature	New genetic loci link adipose and insulin biology to body fat distribution.	Waist circumference adjusted for body mass index	up to 56,910 European ancestry men, up to 86,570 European ancestry women	up to 36,570 European ancestry men, 30,172 European ancestry women, 915 Filipino ancestry men, 735 Filipino ancestry women, 2,351 African American/Afro-Caribbean ancestry men, 6,258 African American/Afro-Caribbean ancestry women, 2,285 South Asian ancestry men, 506 South Asian ancestry women, 195 Seychellois ancestry men, 266 Seychellois ancestry women		2	232320342	DIS3L2	DIS3L2	intron_variant
rs6556301	5q35.3	25673412	Shungin D	Nature	New genetic loci link adipose and insulin biology to body fat distribution.	Waist circumference adjusted for body mass index	up to 56,910 European ancestry men, up to 86,570 European ancestry women	up to 36,570 European ancestry men, 30,172 European ancestry women, 915 Filipino ancestry men, 735 Filipino ancestry women, 2,351 African American/Afro-Caribbean ancestry men, 6,258 African American/Afro-Caribbean ancestry women, 2,285 South Asian ancestry men, 506 South Asian ancestry women, 195 Seychellois ancestry men, 266 Seychellois ancestry women		5	177100576	FGFR4	FGFR4 - NSD1	downstream_gene_variant
rs6556301	5q35.3	25673412	Shungin D	Nature	New genetic loci link adipose and insulin biology to body fat distribution.	Waist-to-hip ratio adjusted for body mass index	up to 56,910 European ancestry men, up to 86,570 European ancestry women	up to 36,570 European ancestry men, 30,172 European ancestry women, 915 Filipino ancestry men, 735 Filipino ancestry women, 2,351 African American/Afro-Caribbean ancestry men, 6,258 African American/Afro-Caribbean ancestry women, 2,285 South Asian ancestry men, 506 South Asian ancestry women, 195 Seychellois ancestry men, 266 Seychellois ancestry women		5	177100576	FGFR4	FGFR4 - NSD1	downstream_gene_variant
rs6567160	18q21.32	25673412	Shungin D	Nature	New genetic loci link adipose and insulin biology to body fat distribution.	Waist circumference	up to 56,910 European ancestry men, up to 86,570 European ancestry women	up to 36,570 European ancestry men, 30,172 European ancestry women, 915 Filipino ancestry men, 735 Filipino ancestry women, 2,351 African American/Afro-Caribbean ancestry men, 6,258 African American/Afro-Caribbean ancestry women, 2,285 South Asian ancestry men, 506 South Asian ancestry women, 195 Seychellois ancestry men, 266 Seychellois ancestry women		18	60161902	MC4R	RPS3AP49 - RNU4-17P	upstream_gene_variant
rs6715793	2p22.3	25673412	Shungin D	Nature	New genetic loci link adipose and insulin biology to body fat distribution.	Waist circumference adjusted for body mass index	up to 56,910 European ancestry men, up to 86,570 European ancestry women	up to 36,570 European ancestry men, 30,172 European ancestry women, 915 Filipino ancestry men, 735 Filipino ancestry women, 2,351 African American/Afro-Caribbean ancestry men, 6,258 African American/Afro-Caribbean ancestry women, 2,285 South Asian ancestry men, 506 South Asian ancestry women, 195 Seychellois ancestry men, 266 Seychellois ancestry women		2	33154196	LTBP1	LTBP1	intron_variant
rs6755502	2p25.3	25673412	Shungin D	Nature	New genetic loci link adipose and insulin biology to body fat distribution.	Hip circumference	up to 56,910 European ancestry men, up to 86,570 European ancestry women	up to 36,570 European ancestry men, 30,172 European ancestry women, 915 Filipino ancestry men, 735 Filipino ancestry women, 2,351 African American/Afro-Caribbean ancestry men, 6,258 African American/Afro-Caribbean ancestry women, 2,285 South Asian ancestry men, 506 South Asian ancestry women, 195 Seychellois ancestry men, 266 Seychellois ancestry women		2	635721	TMEM18	LOC105373352 - TMEM18	intergenic_variant
rs6755502	2p25.3	25673412	Shungin D	Nature	New genetic loci link adipose and insulin biology to body fat distribution.	Waist circumference	up to 56,910 European ancestry men, up to 86,570 European ancestry women	up to 36,570 European ancestry men, 30,172 European ancestry women, 915 Filipino ancestry men, 735 Filipino ancestry women, 2,351 African American/Afro-Caribbean ancestry men, 6,258 African American/Afro-Caribbean ancestry women, 2,285 South Asian ancestry men, 506 South Asian ancestry women, 195 Seychellois ancestry men, 266 Seychellois ancestry women		2	635721	TMEM18	LOC105373352 - TMEM18	intergenic_variant
rs6772896	3q22.2	25673412	Shungin D	Nature	New genetic loci link adipose and insulin biology to body fat distribution.	Waist circumference adjusted for body mass index	up to 56,910 European ancestry men, up to 86,570 European ancestry women	up to 36,570 European ancestry men, 30,172 European ancestry women, 915 Filipino ancestry men, 735 Filipino ancestry women, 2,351 African American/Afro-Caribbean ancestry men, 6,258 African American/Afro-Caribbean ancestry women, 2,285 South Asian ancestry men, 506 South Asian ancestry women, 195 Seychellois ancestry men, 266 Seychellois ancestry women		3	134484505	ANAPC13, CEP63	ANAPC13	intron_variant
rs7138803	12q13.12	25673412	Shungin D	Nature	New genetic loci link adipose and insulin biology to body fat distribution.	Hip circumference	up to 56,910 European ancestry men, up to 86,570 European ancestry women	up to 36,570 European ancestry men, 30,172 European ancestry women, 915 Filipino ancestry men, 735 Filipino ancestry women, 2,351 African American/Afro-Caribbean ancestry men, 6,258 African American/Afro-Caribbean ancestry women, 2,285 South Asian ancestry men, 506 South Asian ancestry women, 195 Seychellois ancestry men, 266 Seychellois ancestry women		12	49853685	FAIM2	BCDIN3D - RPL35AP28	intergenic_variant
rs7138803	12q13.12	25673412	Shungin D	Nature	New genetic loci link adipose and insulin biology to body fat distribution.	Waist circumference	up to 56,910 European ancestry men, up to 86,570 European ancestry women	up to 36,570 European ancestry men, 30,172 European ancestry women, 915 Filipino ancestry men, 735 Filipino ancestry women, 2,351 African American/Afro-Caribbean ancestry men, 6,258 African American/Afro-Caribbean ancestry women, 2,285 South Asian ancestry men, 506 South Asian ancestry women, 195 Seychellois ancestry men, 266 Seychellois ancestry women		12	49853685	BCDIN3D	BCDIN3D - RPL35AP28	intergenic_variant
rs7144011	14q31.1	25673412	Shungin D	Nature	New genetic loci link adipose and insulin biology to body fat distribution.	Hip circumference	up to 56,910 European ancestry men, up to 86,570 European ancestry women	up to 36,570 European ancestry men, 30,172 European ancestry women, 915 Filipino ancestry men, 735 Filipino ancestry women, 2,351 African American/Afro-Caribbean ancestry men, 6,258 African American/Afro-Caribbean ancestry women, 2,285 South Asian ancestry men, 506 South Asian ancestry women, 195 Seychellois ancestry men, 266 Seychellois ancestry women		14	79474040	NRXN3	NRXN3	intron_variant
rs7144011	14q31.1	25673412	Shungin D	Nature	New genetic loci link adipose and insulin biology to body fat distribution.	Waist circumference	up to 56,910 European ancestry men, up to 86,570 European ancestry women	up to 36,570 European ancestry men, 30,172 European ancestry women, 915 Filipino ancestry men, 735 Filipino ancestry women, 2,351 African American/Afro-Caribbean ancestry men, 6,258 African American/Afro-Caribbean ancestry women, 2,285 South Asian ancestry men, 506 South Asian ancestry women, 195 Seychellois ancestry men, 266 Seychellois ancestry women		14	79474040	NRXN3	NRXN3	intron_variant
rs7162542	15q25.2	25673412	Shungin D	Nature	New genetic loci link adipose and insulin biology to body fat distribution.	Hip circumference adjusted for BMI	up to 56,910 European ancestry men, up to 86,570 European ancestry women	up to 36,570 European ancestry men, 30,172 European ancestry women, 915 Filipino ancestry men, 735 Filipino ancestry women, 2,351 African American/Afro-Caribbean ancestry men, 6,258 African American/Afro-Caribbean ancestry women, 2,285 South Asian ancestry men, 506 South Asian ancestry women, 195 Seychellois ancestry men, 266 Seychellois ancestry women		15	83845538	ADAMTSL3	ADAMTSL3	intron_variant
rs7162542	15q25.2	25673412	Shungin D	Nature	New genetic loci link adipose and insulin biology to body fat distribution.	Waist circumference adjusted for body mass index	up to 56,910 European ancestry men, up to 86,570 European ancestry women	up to 36,570 European ancestry men, 30,172 European ancestry women, 915 Filipino ancestry men, 735 Filipino ancestry women, 2,351 African American/Afro-Caribbean ancestry men, 6,258 African American/Afro-Caribbean ancestry women, 2,285 South Asian ancestry men, 506 South Asian ancestry women, 195 Seychellois ancestry men, 266 Seychellois ancestry women		15	83845538	ADAMTSL3	ADAMTSL3	intron_variant
rs7239883	18q12.3	25673412	Shungin D	Nature	New genetic loci link adipose and insulin biology to body fat distribution.	Waist circumference	up to 56,910 European ancestry men, up to 86,570 European ancestry women	up to 36,570 European ancestry men, 30,172 European ancestry women, 915 Filipino ancestry men, 735 Filipino ancestry women, 2,351 African American/Afro-Caribbean ancestry men, 6,258 African American/Afro-Caribbean ancestry women, 2,285 South Asian ancestry men, 506 South Asian ancestry women, 195 Seychellois ancestry men, 266 Seychellois ancestry women		18	42567706	RIT2	LINC00907	intron_variant
rs72959041	6q22.33	25673412	Shungin D	Nature	New genetic loci link adipose and insulin biology to body fat distribution.	Waist-to-hip ratio adjusted for body mass index	up to 56,910 European ancestry men, up to 86,570 European ancestry women	up to 36,570 European ancestry men, 30,172 European ancestry women, 915 Filipino ancestry men, 735 Filipino ancestry women, 2,351 African American/Afro-Caribbean ancestry men, 6,258 African American/Afro-Caribbean ancestry women, 2,285 South Asian ancestry men, 506 South Asian ancestry women, 195 Seychellois ancestry men, 266 Seychellois ancestry women		6	127133748	RSPO3	RSPO3, LOC105377989	intron_variant
rs7498665	16p11.2	25673412	Shungin D	Nature	New genetic loci link adipose and insulin biology to body fat distribution.	Waist circumference	up to 56,910 European ancestry men, up to 86,570 European ancestry women	up to 36,570 European ancestry men, 30,172 European ancestry women, 915 Filipino ancestry men, 735 Filipino ancestry women, 2,351 African American/Afro-Caribbean ancestry men, 6,258 African American/Afro-Caribbean ancestry women, 2,285 South Asian ancestry men, 506 South Asian ancestry women, 195 Seychellois ancestry men, 266 Seychellois ancestry women		16	28871920	SH2B1	SH2B1	missense_variant
rs7531118	1p31.1	25673412	Shungin D	Nature	New genetic loci link adipose and insulin biology to body fat distribution.	Hip circumference	up to 56,910 European ancestry men, up to 86,570 European ancestry women	up to 36,570 European ancestry men, 30,172 European ancestry women, 915 Filipino ancestry men, 735 Filipino ancestry women, 2,351 African American/Afro-Caribbean ancestry men, 6,258 African American/Afro-Caribbean ancestry women, 2,285 South Asian ancestry men, 506 South Asian ancestry women, 195 Seychellois ancestry men, 266 Seychellois ancestry women		1	72371556	NEGR1	LOC105378797	intergenic_variant
rs7531118	1p31.1	25673412	Shungin D	Nature	New genetic loci link adipose and insulin biology to body fat distribution.	Waist circumference	up to 56,910 European ancestry men, up to 86,570 European ancestry women	up to 36,570 European ancestry men, 30,172 European ancestry women, 915 Filipino ancestry men, 735 Filipino ancestry women, 2,351 African American/Afro-Caribbean ancestry men, 6,258 African American/Afro-Caribbean ancestry women, 2,285 South Asian ancestry men, 506 South Asian ancestry women, 195 Seychellois ancestry men, 266 Seychellois ancestry women		1	72371556	NEGR1	LOC105378797	intergenic_variant
rs7536458	1p12	25673412	Shungin D	Nature	New genetic loci link adipose and insulin biology to body fat distribution.	Waist circumference adjusted for body mass index	up to 56,910 European ancestry men, up to 86,570 European ancestry women	up to 36,570 European ancestry men, 30,172 European ancestry women, 915 Filipino ancestry men, 735 Filipino ancestry women, 2,351 African American/Afro-Caribbean ancestry men, 6,258 African American/Afro-Caribbean ancestry women, 2,285 South Asian ancestry men, 506 South Asian ancestry women, 195 Seychellois ancestry men, 266 Seychellois ancestry women		1	118321979	SPAG17	RNA5SP56 - PSMC1P12	intergenic_variant
rs7550711	1p13.3	25673412	Shungin D	Nature	New genetic loci link adipose and insulin biology to body fat distribution.	Waist circumference	up to 56,910 European ancestry men, up to 86,570 European ancestry women	up to 36,570 European ancestry men, 30,172 European ancestry women, 915 Filipino ancestry men, 735 Filipino ancestry women, 2,351 African American/Afro-Caribbean ancestry men, 6,258 African American/Afro-Caribbean ancestry women, 2,285 South Asian ancestry men, 506 South Asian ancestry women, 195 Seychellois ancestry men, 266 Seychellois ancestry women		1	109540264	GPR61	GPR61	intron_variant
rs7632381	3q23	25673412	Shungin D	Nature	New genetic loci link adipose and insulin biology to body fat distribution.	Hip circumference	up to 56,910 European ancestry men, up to 86,570 European ancestry women	up to 36,570 European ancestry men, 30,172 European ancestry women, 915 Filipino ancestry men, 735 Filipino ancestry women, 2,351 African American/Afro-Caribbean ancestry men, 6,258 African American/Afro-Caribbean ancestry women, 2,285 South Asian ancestry men, 506 South Asian ancestry women, 195 Seychellois ancestry men, 266 Seychellois ancestry women		3	141387221	ZBTB38	ZBTB38	non_coding_transcript_exon_variant
rs7759938	6q16.3	25673412	Shungin D	Nature	New genetic loci link adipose and insulin biology to body fat distribution.	Hip circumference adjusted for BMI	up to 56,910 European ancestry men, up to 86,570 European ancestry women	up to 36,570 European ancestry men, 30,172 European ancestry women, 915 Filipino ancestry men, 735 Filipino ancestry women, 2,351 African American/Afro-Caribbean ancestry men, 6,258 African American/Afro-Caribbean ancestry women, 2,285 South Asian ancestry men, 506 South Asian ancestry women, 195 Seychellois ancestry men, 266 Seychellois ancestry women		6	104931079	LIN28B	LOC100422315 - LINC00577	intron_variant
rs7801581	7p15.2	25673412	Shungin D	Nature	New genetic loci link adipose and insulin biology to body fat distribution.	Waist circumference adjusted for body mass index	up to 56,910 European ancestry men, up to 86,570 European ancestry women	up to 36,570 European ancestry men, 30,172 European ancestry women, 915 Filipino ancestry men, 735 Filipino ancestry women, 2,351 African American/Afro-Caribbean ancestry men, 6,258 African American/Afro-Caribbean ancestry women, 2,285 South Asian ancestry men, 506 South Asian ancestry women, 195 Seychellois ancestry men, 266 Seychellois ancestry women		7	27184152	HOXA11	HOXA11	intron_variant
rs7801581	7p15.2	25673412	Shungin D	Nature	New genetic loci link adipose and insulin biology to body fat distribution.	Waist-hip ratio	up to 56,910 European ancestry men, up to 86,570 European ancestry women	up to 36,570 European ancestry men, 30,172 European ancestry women, 915 Filipino ancestry men, 735 Filipino ancestry women, 2,351 African American/Afro-Caribbean ancestry men, 6,258 African American/Afro-Caribbean ancestry women, 2,285 South Asian ancestry men, 506 South Asian ancestry women, 195 Seychellois ancestry men, 266 Seychellois ancestry women		7	27184152	HOXA11	HOXA11	intron_variant
rs7801581	7p15.2	25673412	Shungin D	Nature	New genetic loci link adipose and insulin biology to body fat distribution.	Waist-to-hip ratio adjusted for body mass index	up to 56,910 European ancestry men, up to 86,570 European ancestry women	up to 36,570 European ancestry men, 30,172 European ancestry women, 915 Filipino ancestry men, 735 Filipino ancestry women, 2,351 African American/Afro-Caribbean ancestry men, 6,258 African American/Afro-Caribbean ancestry women, 2,285 South Asian ancestry men, 506 South Asian ancestry women, 195 Seychellois ancestry men, 266 Seychellois ancestry women		7	27184152	HOXA11	HOXA11	intron_variant
rs7830933	8p21.2	25673412	Shungin D	Nature	New genetic loci link adipose and insulin biology to body fat distribution.	Waist circumference adjusted for body mass index	up to 56,910 European ancestry men, up to 86,570 European ancestry women	up to 36,570 European ancestry men, 30,172 European ancestry women, 915 Filipino ancestry men, 735 Filipino ancestry women, 2,351 African American/Afro-Caribbean ancestry men, 6,258 African American/Afro-Caribbean ancestry women, 2,285 South Asian ancestry men, 506 South Asian ancestry women, 195 Seychellois ancestry men, 266 Seychellois ancestry women		8	23745811	NKX2-6	LOC107986930	intron_variant
rs7830933	8p21.2	25673412	Shungin D	Nature	New genetic loci link adipose and insulin biology to body fat distribution.	Waist-to-hip ratio adjusted for body mass index	up to 56,910 European ancestry men, up to 86,570 European ancestry women	up to 36,570 European ancestry men, 30,172 European ancestry women, 915 Filipino ancestry men, 735 Filipino ancestry women, 2,351 African American/Afro-Caribbean ancestry men, 6,258 African American/Afro-Caribbean ancestry women, 2,285 South Asian ancestry men, 506 South Asian ancestry women, 195 Seychellois ancestry men, 266 Seychellois ancestry women		8	23745811	NKX2, 6	LOC107986930	intron_variant
rs7903146	10q25.2	25673412	Shungin D	Nature	New genetic loci link adipose and insulin biology to body fat distribution.	Hip circumference	up to 56,910 European ancestry men, up to 86,570 European ancestry women	up to 36,570 European ancestry men, 30,172 European ancestry women, 915 Filipino ancestry men, 735 Filipino ancestry women, 2,351 African American/Afro-Caribbean ancestry men, 6,258 African American/Afro-Caribbean ancestry women, 2,285 South Asian ancestry men, 506 South Asian ancestry women, 195 Seychellois ancestry men, 266 Seychellois ancestry women		10	112998590	TCF7L2	TCF7L2	intron_variant
rs7903146	10q25.2	25673412	Shungin D	Nature	New genetic loci link adipose and insulin biology to body fat distribution.	Waist circumference	up to 56,910 European ancestry men, up to 86,570 European ancestry women	up to 36,570 European ancestry men, 30,172 European ancestry women, 915 Filipino ancestry men, 735 Filipino ancestry women, 2,351 African American/Afro-Caribbean ancestry men, 6,258 African American/Afro-Caribbean ancestry women, 2,285 South Asian ancestry men, 506 South Asian ancestry women, 195 Seychellois ancestry men, 266 Seychellois ancestry women		10	112998590	TCF7L2	TCF7L2	intron_variant
rs8042543	15q13.3	25673412	Shungin D	Nature	New genetic loci link adipose and insulin biology to body fat distribution.	Waist-to-hip ratio adjusted for body mass index	up to 56,910 European ancestry men, up to 86,570 European ancestry women	up to 36,570 European ancestry men, 30,172 European ancestry women, 915 Filipino ancestry men, 735 Filipino ancestry women, 2,351 African American/Afro-Caribbean ancestry men, 6,258 African American/Afro-Caribbean ancestry women, 2,285 South Asian ancestry men, 506 South Asian ancestry women, 195 Seychellois ancestry men, 266 Seychellois ancestry women		15	31416060	KLF13	KLF13	intron_variant
rs8066985	17q24.3	25673412	Shungin D	Nature	New genetic loci link adipose and insulin biology to body fat distribution.	Waist-to-hip ratio adjusted for body mass index	up to 56,910 European ancestry men, up to 86,570 European ancestry women	up to 36,570 European ancestry men, 30,172 European ancestry women, 915 Filipino ancestry men, 735 Filipino ancestry women, 2,351 African American/Afro-Caribbean ancestry men, 6,258 African American/Afro-Caribbean ancestry women, 2,285 South Asian ancestry men, 506 South Asian ancestry women, 195 Seychellois ancestry men, 266 Seychellois ancestry women		17	70457204	KCNJ2	CALM2P1 - LOC105371884	intergenic_variant
rs806794	6p22.2	25673412	Shungin D	Nature	New genetic loci link adipose and insulin biology to body fat distribution.	Hip circumference	up to 56,910 European ancestry men, up to 86,570 European ancestry women	up to 36,570 European ancestry men, 30,172 European ancestry women, 915 Filipino ancestry men, 735 Filipino ancestry women, 2,351 African American/Afro-Caribbean ancestry men, 6,258 African American/Afro-Caribbean ancestry women, 2,285 South Asian ancestry men, 506 South Asian ancestry women, 195 Seychellois ancestry men, 266 Seychellois ancestry women		6	26200449	HIST1H2BF	HIST1H2BF - RPS10P1	3_prime_UTR_variant
rs806794	6p22.2	25673412	Shungin D	Nature	New genetic loci link adipose and insulin biology to body fat distribution.	Hip circumference adjusted for BMI	up to 56,910 European ancestry men, up to 86,570 European ancestry women	up to 36,570 European ancestry men, 30,172 European ancestry women, 915 Filipino ancestry men, 735 Filipino ancestry women, 2,351 African American/Afro-Caribbean ancestry men, 6,258 African American/Afro-Caribbean ancestry women, 2,285 South Asian ancestry men, 506 South Asian ancestry women, 195 Seychellois ancestry men, 266 Seychellois ancestry women		6	26200449	HIST1H2BF	HIST1H2BF - RPS10P1	3_prime_UTR_variant
rs806794	6p22.2	25673412	Shungin D	Nature	New genetic loci link adipose and insulin biology to body fat distribution.	Waist circumference	up to 56,910 European ancestry men, up to 86,570 European ancestry women	up to 36,570 European ancestry men, 30,172 European ancestry women, 915 Filipino ancestry men, 735 Filipino ancestry women, 2,351 African American/Afro-Caribbean ancestry men, 6,258 African American/Afro-Caribbean ancestry women, 2,285 South Asian ancestry men, 506 South Asian ancestry women, 195 Seychellois ancestry men, 266 Seychellois ancestry women		6	26200449	HIST1H2BF	HIST1H2BF - RPS10P1	3_prime_UTR_variant
rs849140	7p15.1	25673412	Shungin D	Nature	New genetic loci link adipose and insulin biology to body fat distribution.	Waist circumference adjusted for body mass index	up to 56,910 European ancestry men, up to 86,570 European ancestry women	up to 36,570 European ancestry men, 30,172 European ancestry women, 915 Filipino ancestry men, 735 Filipino ancestry women, 2,351 African American/Afro-Caribbean ancestry men, 6,258 African American/Afro-Caribbean ancestry women, 2,285 South Asian ancestry men, 506 South Asian ancestry women, 195 Seychellois ancestry men, 266 Seychellois ancestry women		7	28144083	JAZF1	JAZF1	intron_variant
rs863750	12q24.31	25673412	Shungin D	Nature	New genetic loci link adipose and insulin biology to body fat distribution.	Waist-hip ratio	up to 56,910 European ancestry men, up to 86,570 European ancestry women	up to 36,570 European ancestry men, 30,172 European ancestry women, 915 Filipino ancestry men, 735 Filipino ancestry women, 2,351 African American/Afro-Caribbean ancestry men, 6,258 African American/Afro-Caribbean ancestry women, 2,285 South Asian ancestry men, 506 South Asian ancestry women, 195 Seychellois ancestry men, 266 Seychellois ancestry women		12	124020897	ZNF664	ZNF664-FAM101A	intron_variant
rs863750	12q24.31	25673412	Shungin D	Nature	New genetic loci link adipose and insulin biology to body fat distribution.	Waist-to-hip ratio adjusted for body mass index	up to 56,910 European ancestry men, up to 86,570 European ancestry women	up to 36,570 European ancestry men, 30,172 European ancestry women, 915 Filipino ancestry men, 735 Filipino ancestry women, 2,351 African American/Afro-Caribbean ancestry men, 6,258 African American/Afro-Caribbean ancestry women, 2,285 South Asian ancestry men, 506 South Asian ancestry women, 195 Seychellois ancestry men, 266 Seychellois ancestry women		12	124020897	ZNF664	ZNF664-FAM101A	intron_variant
rs879620	16p13.3	25673412	Shungin D	Nature	New genetic loci link adipose and insulin biology to body fat distribution.	Hip circumference	up to 56,910 European ancestry men, up to 86,570 European ancestry women	up to 36,570 European ancestry men, 30,172 European ancestry women, 915 Filipino ancestry men, 735 Filipino ancestry women, 2,351 African American/Afro-Caribbean ancestry men, 6,258 African American/Afro-Caribbean ancestry women, 2,285 South Asian ancestry men, 506 South Asian ancestry women, 195 Seychellois ancestry men, 266 Seychellois ancestry women		16	3965728	ADCY9	ADCY9	3_prime_UTR_variant
rs887912	2p16.1	25673412	Shungin D	Nature	New genetic loci link adipose and insulin biology to body fat distribution.	Hip circumference	up to 56,910 European ancestry men, up to 86,570 European ancestry women	up to 36,570 European ancestry men, 30,172 European ancestry women, 915 Filipino ancestry men, 735 Filipino ancestry women, 2,351 African American/Afro-Caribbean ancestry men, 6,258 African American/Afro-Caribbean ancestry women, 2,285 South Asian ancestry men, 506 South Asian ancestry women, 195 Seychellois ancestry men, 266 Seychellois ancestry women		2	59075742	FLJ30838	LINC01122 - LOC101927285	intergenic_variant
rs929641	2p16.1	25673412	Shungin D	Nature	New genetic loci link adipose and insulin biology to body fat distribution.	Waist circumference	up to 56,910 European ancestry men, up to 86,570 European ancestry women	up to 36,570 European ancestry men, 30,172 European ancestry women, 915 Filipino ancestry men, 735 Filipino ancestry women, 2,351 African American/Afro-Caribbean ancestry men, 6,258 African American/Afro-Caribbean ancestry women, 2,285 South Asian ancestry men, 506 South Asian ancestry women, 195 Seychellois ancestry men, 266 Seychellois ancestry women		2	58565242	FANCL	LINC01122	intron_variant
rs929641	2p16.1	25673412	Shungin D	Nature	New genetic loci link adipose and insulin biology to body fat distribution.	Waist-hip ratio	up to 56,910 European ancestry men, up to 86,570 European ancestry women	up to 36,570 European ancestry men, 30,172 European ancestry women, 915 Filipino ancestry men, 735 Filipino ancestry women, 2,351 African American/Afro-Caribbean ancestry men, 6,258 African American/Afro-Caribbean ancestry women, 2,285 South Asian ancestry men, 506 South Asian ancestry women, 195 Seychellois ancestry men, 266 Seychellois ancestry women		2	58565242	FANCL	LINC01122	intron_variant
rs9400239	6q21	25673412	Shungin D	Nature	New genetic loci link adipose and insulin biology to body fat distribution.	Waist circumference	up to 56,910 European ancestry men, up to 86,570 European ancestry women	up to 36,570 European ancestry men, 30,172 European ancestry women, 915 Filipino ancestry men, 735 Filipino ancestry women, 2,351 African American/Afro-Caribbean ancestry men, 6,258 African American/Afro-Caribbean ancestry women, 2,285 South Asian ancestry men, 506 South Asian ancestry women, 195 Seychellois ancestry men, 266 Seychellois ancestry women		6	108656460	FOXO3	FOXO3	5_prime_UTR_variant
rs943005	6p12.3	25673412	Shungin D	Nature	New genetic loci link adipose and insulin biology to body fat distribution.	Waist circumference	up to 56,910 European ancestry men, up to 86,570 European ancestry women	up to 36,570 European ancestry men, 30,172 European ancestry women, 915 Filipino ancestry men, 735 Filipino ancestry women, 2,351 African American/Afro-Caribbean ancestry men, 6,258 African American/Afro-Caribbean ancestry women, 2,285 South Asian ancestry men, 506 South Asian ancestry women, 195 Seychellois ancestry men, 266 Seychellois ancestry women		6	50898107	TFAP2B	LOC100418898	non_coding_transcript_exon_variant
rs9435732	1p36.13	25673412	Shungin D	Nature	New genetic loci link adipose and insulin biology to body fat distribution.	Waist circumference adjusted for body mass index	up to 56,910 European ancestry men, up to 86,570 European ancestry women	up to 36,570 European ancestry men, 30,172 European ancestry women, 915 Filipino ancestry men, 735 Filipino ancestry women, 2,351 African American/Afro-Caribbean ancestry men, 6,258 African American/Afro-Caribbean ancestry women, 2,285 South Asian ancestry men, 506 South Asian ancestry women, 195 Seychellois ancestry men, 266 Seychellois ancestry women		1	16981663	MFAP2	MFAP2 - ATP13A2	intron_variant
rs9491696	6q22.33	25673412	Shungin D	Nature	New genetic loci link adipose and insulin biology to body fat distribution.	Hip circumference adjusted for BMI	up to 56,910 European ancestry men, up to 86,570 European ancestry women	up to 36,570 European ancestry men, 30,172 European ancestry women, 915 Filipino ancestry men, 735 Filipino ancestry women, 2,351 African American/Afro-Caribbean ancestry men, 6,258 African American/Afro-Caribbean ancestry women, 2,285 South Asian ancestry men, 506 South Asian ancestry women, 195 Seychellois ancestry men, 266 Seychellois ancestry women		6	127131494	RSPO3	RSPO3, LOC105377989	intron_variant
rs9491696	6q22.33	25673412	Shungin D	Nature	New genetic loci link adipose and insulin biology to body fat distribution.	Waist-hip ratio	up to 56,910 European ancestry men, up to 86,570 European ancestry women	up to 36,570 European ancestry men, 30,172 European ancestry women, 915 Filipino ancestry men, 735 Filipino ancestry women, 2,351 African American/Afro-Caribbean ancestry men, 6,258 African American/Afro-Caribbean ancestry women, 2,285 South Asian ancestry men, 506 South Asian ancestry women, 195 Seychellois ancestry men, 266 Seychellois ancestry women		6	127131494	RSPO3	RSPO3, LOC105377989	intron_variant
rs979012	20p12.3	25673412	Shungin D	Nature	New genetic loci link adipose and insulin biology to body fat distribution.	Waist-to-hip ratio adjusted for body mass index	up to 56,910 European ancestry men, up to 86,570 European ancestry women	up to 36,570 European ancestry men, 30,172 European ancestry women, 915 Filipino ancestry men, 735 Filipino ancestry women, 2,351 African American/Afro-Caribbean ancestry men, 6,258 African American/Afro-Caribbean ancestry women, 2,285 South Asian ancestry men, 506 South Asian ancestry women, 195 Seychellois ancestry men, 266 Seychellois ancestry women		20	6642727	BMP2	CASC20 - LOC105372516	intergenic_variant
rs9860730	3p14.1	25673412	Shungin D	Nature	New genetic loci link adipose and insulin biology to body fat distribution.	Waist circumference adjusted for body mass index	up to 56,910 European ancestry men, up to 86,570 European ancestry women	up to 36,570 European ancestry men, 30,172 European ancestry women, 915 Filipino ancestry men, 735 Filipino ancestry women, 2,351 African American/Afro-Caribbean ancestry men, 6,258 African American/Afro-Caribbean ancestry women, 2,285 South Asian ancestry men, 506 South Asian ancestry women, 195 Seychellois ancestry men, 266 Seychellois ancestry women		3	64715470	ADAMTS9	ADAMTS9-AS2	intron_variant
rs9860730	3p14.1	25673412	Shungin D	Nature	New genetic loci link adipose and insulin biology to body fat distribution.	Waist-hip ratio	up to 56,910 European ancestry men, up to 86,570 European ancestry women	up to 36,570 European ancestry men, 30,172 European ancestry women, 915 Filipino ancestry men, 735 Filipino ancestry women, 2,351 African American/Afro-Caribbean ancestry men, 6,258 African American/Afro-Caribbean ancestry women, 2,285 South Asian ancestry men, 506 South Asian ancestry women, 195 Seychellois ancestry men, 266 Seychellois ancestry women		3	64715470	ADAMTS9	ADAMTS9-AS2	intron_variant
rs998584	6p21.1	25673412	Shungin D	Nature	New genetic loci link adipose and insulin biology to body fat distribution.	Waist circumference adjusted for body mass index	up to 56,910 European ancestry men, up to 86,570 European ancestry women	up to 36,570 European ancestry men, 30,172 European ancestry women, 915 Filipino ancestry men, 735 Filipino ancestry women, 2,351 African American/Afro-Caribbean ancestry men, 6,258 African American/Afro-Caribbean ancestry women, 2,285 South Asian ancestry men, 506 South Asian ancestry women, 195 Seychellois ancestry men, 266 Seychellois ancestry women		6	43790159	VEGFA	VEGFA - LOC105375070	downstream_gene_variant
rs998584	6p21.1	25673412	Shungin D	Nature	New genetic loci link adipose and insulin biology to body fat distribution.	Waist-to-hip ratio adjusted for body mass index	up to 56,910 European ancestry men, up to 86,570 European ancestry women	up to 36,570 European ancestry men, 30,172 European ancestry women, 915 Filipino ancestry men, 735 Filipino ancestry women, 2,351 African American/Afro-Caribbean ancestry men, 6,258 African American/Afro-Caribbean ancestry women, 2,285 South Asian ancestry men, 506 South Asian ancestry women, 195 Seychellois ancestry men, 266 Seychellois ancestry women		6	43790159	VEGFA	VEGFA - LOC105375070	downstream_gene_variant
rs10041657	5q21.3	25673412	Shungin D	Nature	New genetic loci link adipose and insulin biology to body fat distribution.	Waist circumference adjusted for body mass index	up to 56,910 European ancestry men, up to 86,570 European ancestry women	up to 36,570 European ancestry men, 30,172 European ancestry women, 915 Filipino ancestry men, 735 Filipino ancestry women, 2,351 African American/Afro-Caribbean ancestry men, 6,258 African American/Afro-Caribbean ancestry women, 2,285 South Asian ancestry men, 506 South Asian ancestry women, 195 Seychellois ancestry men, 266 Seychellois ancestry women		5	108816727	FER	FER	intron_variant
rs10123368	9q22.32	25673412	Shungin D	Nature	New genetic loci link adipose and insulin biology to body fat distribution.	Hip circumference adjusted for BMI	up to 56,910 European ancestry men, up to 86,570 European ancestry women	up to 36,570 European ancestry men, 30,172 European ancestry women, 915 Filipino ancestry men, 735 Filipino ancestry women, 2,351 African American/Afro-Caribbean ancestry men, 6,258 African American/Afro-Caribbean ancestry women, 2,285 South Asian ancestry men, 506 South Asian ancestry women, 195 Seychellois ancestry men, 266 Seychellois ancestry women		9	96349102	SLC35D2	SLC35D2	intron_variant
rs10140922	14q13.2	25673412	Shungin D	Nature	New genetic loci link adipose and insulin biology to body fat distribution.	Hip circumference adjusted for BMI	up to 56,910 European ancestry men, up to 86,570 European ancestry women	up to 36,570 European ancestry men, 30,172 European ancestry women, 915 Filipino ancestry men, 735 Filipino ancestry women, 2,351 African American/Afro-Caribbean ancestry men, 6,258 African American/Afro-Caribbean ancestry women, 2,285 South Asian ancestry men, 506 South Asian ancestry women, 195 Seychellois ancestry men, 266 Seychellois ancestry women		14	35360908	NFKBIA	PSMA6 - RPLP0P3	downstream_gene_variant
rs10516107	5q35.2	25673412	Shungin D	Nature	New genetic loci link adipose and insulin biology to body fat distribution.	Waist circumference adjusted for body mass index	up to 56,910 European ancestry men, up to 86,570 European ancestry women	up to 36,570 European ancestry men, 30,172 European ancestry women, 915 Filipino ancestry men, 735 Filipino ancestry women, 2,351 African American/Afro-Caribbean ancestry men, 6,258 African American/Afro-Caribbean ancestry women, 2,285 South Asian ancestry men, 506 South Asian ancestry women, 195 Seychellois ancestry men, 266 Seychellois ancestry women		5	173921153	CPEB4	CPEB4	intron_variant
rs1053593	22q12.3	25673412	Shungin D	Nature	New genetic loci link adipose and insulin biology to body fat distribution.	Hip circumference adjusted for BMI	up to 56,910 European ancestry men, up to 86,570 European ancestry women	up to 36,570 European ancestry men, 30,172 European ancestry women, 915 Filipino ancestry men, 735 Filipino ancestry women, 2,351 African American/Afro-Caribbean ancestry men, 6,258 African American/Afro-Caribbean ancestry women, 2,285 South Asian ancestry men, 506 South Asian ancestry women, 195 Seychellois ancestry men, 266 Seychellois ancestry women		22	35264882	HMGXB4	HMGXB4	missense_variant
rs10748128	12q15	25673412	Shungin D	Nature	New genetic loci link adipose and insulin biology to body fat distribution.	Hip circumference adjusted for BMI	up to 56,910 European ancestry men, up to 86,570 European ancestry women	up to 36,570 European ancestry men, 30,172 European ancestry women, 915 Filipino ancestry men, 735 Filipino ancestry women, 2,351 African American/Afro-Caribbean ancestry men, 6,258 African American/Afro-Caribbean ancestry women, 2,285 South Asian ancestry men, 506 South Asian ancestry women, 195 Seychellois ancestry men, 266 Seychellois ancestry women		12	69433878	FRS2	YEATS4 - LOC105369822	intergenic_variant
rs10767658	11p14.1	25673412	Shungin D	Nature	New genetic loci link adipose and insulin biology to body fat distribution.	Waist circumference	up to 56,910 European ancestry men, up to 86,570 European ancestry women	up to 36,570 European ancestry men, 30,172 European ancestry women, 915 Filipino ancestry men, 735 Filipino ancestry women, 2,351 African American/Afro-Caribbean ancestry men, 6,258 African American/Afro-Caribbean ancestry women, 2,285 South Asian ancestry men, 506 South Asian ancestry women, 195 Seychellois ancestry men, 266 Seychellois ancestry women		11	27650705	BDNF	BDNF-AS	intron_variant
rs10783615	12q13.13	25673412	Shungin D	Nature	New genetic loci link adipose and insulin biology to body fat distribution.	Waist-to-hip ratio adjusted for body mass index	up to 56,910 European ancestry men, up to 86,570 European ancestry women	up to 36,570 European ancestry men, 30,172 European ancestry women, 915 Filipino ancestry men, 735 Filipino ancestry women, 2,351 African American/Afro-Caribbean ancestry men, 6,258 African American/Afro-Caribbean ancestry women, 2,285 South Asian ancestry men, 506 South Asian ancestry women, 195 Seychellois ancestry men, 266 Seychellois ancestry women		12	53955989	HOXC12	LOC105369775, HOXC12	intron_variant
rs10835188	11p14.1	25673412	Shungin D	Nature	New genetic loci link adipose and insulin biology to body fat distribution.	Hip circumference	up to 56,910 European ancestry men, up to 86,570 European ancestry women	up to 36,570 European ancestry men, 30,172 European ancestry women, 915 Filipino ancestry men, 735 Filipino ancestry women, 2,351 African American/Afro-Caribbean ancestry men, 6,258 African American/Afro-Caribbean ancestry women, 2,285 South Asian ancestry men, 506 South Asian ancestry women, 195 Seychellois ancestry men, 266 Seychellois ancestry women		11	27501639	LIN7C	LIN7C	intron_variant
rs10840100	11p15.4	25673412	Shungin D	Nature	New genetic loci link adipose and insulin biology to body fat distribution.	Waist circumference	up to 56,910 European ancestry men, up to 86,570 European ancestry women	up to 36,570 European ancestry men, 30,172 European ancestry women, 915 Filipino ancestry men, 735 Filipino ancestry women, 2,351 African American/Afro-Caribbean ancestry men, 6,258 African American/Afro-Caribbean ancestry women, 2,285 South Asian ancestry men, 506 South Asian ancestry women, 195 Seychellois ancestry men, 266 Seychellois ancestry women		11	8647890	TRIM66	TRIM66	intron_variant
rs10925060	1q44	25673412	Shungin D	Nature	New genetic loci link adipose and insulin biology to body fat distribution.	Waist circumference adjusted for body mass index	up to 56,910 European ancestry men, up to 86,570 European ancestry women	up to 36,570 European ancestry men, 30,172 European ancestry women, 915 Filipino ancestry men, 735 Filipino ancestry women, 2,351 African American/Afro-Caribbean ancestry men, 6,258 African American/Afro-Caribbean ancestry women, 2,285 South Asian ancestry men, 506 South Asian ancestry women, 195 Seychellois ancestry men, 266 Seychellois ancestry women		1	247487838	OR2W5, NLRP3	OR2B11 - OR2W5	upstream_gene_variant
rs10929925	2p25.2	25673412	Shungin D	Nature	New genetic loci link adipose and insulin biology to body fat distribution.	Hip circumference	up to 56,910 European ancestry men, up to 86,570 European ancestry women	up to 36,570 European ancestry men, 30,172 European ancestry women, 915 Filipino ancestry men, 735 Filipino ancestry women, 2,351 African American/Afro-Caribbean ancestry men, 6,258 African American/Afro-Caribbean ancestry women, 2,285 South Asian ancestry men, 506 South Asian ancestry women, 195 Seychellois ancestry men, 266 Seychellois ancestry women		2	6015425	SOX11	LOC400940 - LOC105373401	intergenic_variant
rs10950949	7p15.3	25673412	Shungin D	Nature	New genetic loci link adipose and insulin biology to body fat distribution.	Hip circumference adjusted for BMI	up to 56,910 European ancestry men, up to 86,570 European ancestry women	up to 36,570 European ancestry men, 30,172 European ancestry women, 915 Filipino ancestry men, 735 Filipino ancestry women, 2,351 African American/Afro-Caribbean ancestry men, 6,258 African American/Afro-Caribbean ancestry women, 2,285 South Asian ancestry men, 506 South Asian ancestry women, 195 Seychellois ancestry men, 266 Seychellois ancestry women		7	23479641	IGF2BP3	IGF2BP3 - LOC389473	upstream_gene_variant
rs10958476	8q12.1	25673412	Shungin D	Nature	New genetic loci link adipose and insulin biology to body fat distribution.	Hip circumference adjusted for BMI	up to 56,910 European ancestry men, up to 86,570 European ancestry women	up to 36,570 European ancestry men, 30,172 European ancestry women, 915 Filipino ancestry men, 735 Filipino ancestry women, 2,351 African American/Afro-Caribbean ancestry men, 6,258 African American/Afro-Caribbean ancestry women, 2,285 South Asian ancestry men, 506 South Asian ancestry women, 195 Seychellois ancestry men, 266 Seychellois ancestry women		8	56183249	PLAG1	PLAG1	intron_variant
rs10991437	9q31.1	25673412	Shungin D	Nature	New genetic loci link adipose and insulin biology to body fat distribution.	Waist-to-hip ratio adjusted for body mass index	up to 56,910 European ancestry men, up to 86,570 European ancestry women	up to 36,570 European ancestry men, 30,172 European ancestry women, 915 Filipino ancestry men, 735 Filipino ancestry women, 2,351 African American/Afro-Caribbean ancestry men, 6,258 African American/Afro-Caribbean ancestry women, 2,285 South Asian ancestry men, 506 South Asian ancestry women, 195 Seychellois ancestry men, 266 Seychellois ancestry women		9	104973639	ABCA1	LOC105376196 - LOC107987106	intergenic_variant
rs11048470	12p11.23	25673412	Shungin D	Nature	New genetic loci link adipose and insulin biology to body fat distribution.	Waist-hip ratio	up to 56,910 European ancestry men, up to 86,570 European ancestry women	up to 36,570 European ancestry men, 30,172 European ancestry women, 915 Filipino ancestry men, 735 Filipino ancestry women, 2,351 African American/Afro-Caribbean ancestry men, 6,258 African American/Afro-Caribbean ancestry women, 2,285 South Asian ancestry men, 506 South Asian ancestry women, 195 Seychellois ancestry men, 266 Seychellois ancestry women		12	26334350	ITPR2, SSPN	LOC107984482 - ITPR2	intron_variant
rs1106529	1p12	25673412	Shungin D	Nature	New genetic loci link adipose and insulin biology to body fat distribution.	Waist-to-hip ratio adjusted for body mass index	up to 56,910 European ancestry men, up to 86,570 European ancestry women	up to 36,570 European ancestry men, 30,172 European ancestry women, 915 Filipino ancestry men, 735 Filipino ancestry women, 2,351 African American/Afro-Caribbean ancestry men, 6,258 African American/Afro-Caribbean ancestry women, 2,285 South Asian ancestry men, 506 South Asian ancestry women, 195 Seychellois ancestry men, 266 Seychellois ancestry women		1	118988874	TBX15	TBX15	intron_variant
rs11144688	9q21.13	25673412	Shungin D	Nature	New genetic loci link adipose and insulin biology to body fat distribution.	Waist circumference adjusted for body mass index	up to 56,910 European ancestry men, up to 86,570 European ancestry women	up to 36,570 European ancestry men, 30,172 European ancestry women, 915 Filipino ancestry men, 735 Filipino ancestry women, 2,351 African American/Afro-Caribbean ancestry men, 6,258 African American/Afro-Caribbean ancestry women, 2,285 South Asian ancestry men, 506 South Asian ancestry women, 195 Seychellois ancestry men, 266 Seychellois ancestry women		9	75927370	PCSK5	PCSK5	intron_variant
rs11205277	1q21.2	25673412	Shungin D	Nature	New genetic loci link adipose and insulin biology to body fat distribution.	Waist circumference adjusted for body mass index	up to 56,910 European ancestry men, up to 86,570 European ancestry women	up to 36,570 European ancestry men, 30,172 European ancestry women, 915 Filipino ancestry men, 735 Filipino ancestry women, 2,351 African American/Afro-Caribbean ancestry men, 6,258 African American/Afro-Caribbean ancestry women, 2,285 South Asian ancestry men, 506 South Asian ancestry women, 195 Seychellois ancestry men, 266 Seychellois ancestry women		1	149920979	SF3B4	SV2A - SF3B4	upstream_gene_variant
rs11231693	11q13.1	25673412	Shungin D	Nature	New genetic loci link adipose and insulin biology to body fat distribution.	Waist-to-hip ratio adjusted for body mass index	up to 56,910 European ancestry men, up to 86,570 European ancestry women	up to 36,570 European ancestry men, 30,172 European ancestry women, 915 Filipino ancestry men, 735 Filipino ancestry women, 2,351 African American/Afro-Caribbean ancestry men, 6,258 African American/Afro-Caribbean ancestry women, 2,285 South Asian ancestry men, 506 South Asian ancestry women, 195 Seychellois ancestry men, 266 Seychellois ancestry women		11	64095140	MACROD1, VEGFB	FLRT1, MACROD1	intron_variant
rs11231694	11q13.1	25673412	Shungin D	Nature	New genetic loci link adipose and insulin biology to body fat distribution.	Hip circumference adjusted for BMI	up to 56,910 European ancestry men, up to 86,570 European ancestry women	up to 36,570 European ancestry men, 30,172 European ancestry women, 915 Filipino ancestry men, 735 Filipino ancestry women, 2,351 African American/Afro-Caribbean ancestry men, 6,258 African American/Afro-Caribbean ancestry women, 2,285 South Asian ancestry men, 506 South Asian ancestry women, 195 Seychellois ancestry men, 266 Seychellois ancestry women		11	64095410	MACROD1	MACROD1, FLRT1	intron_variant
rs11242	3p21.1	25673412	Shungin D	Nature	New genetic loci link adipose and insulin biology to body fat distribution.	Hip circumference adjusted for BMI	up to 56,910 European ancestry men, up to 86,570 European ancestry women	up to 36,570 European ancestry men, 30,172 European ancestry women, 915 Filipino ancestry men, 735 Filipino ancestry women, 2,351 African American/Afro-Caribbean ancestry men, 6,258 African American/Afro-Caribbean ancestry women, 2,285 South Asian ancestry men, 506 South Asian ancestry women, 195 Seychellois ancestry men, 266 Seychellois ancestry women		3	53091906	RFT1	RFT1	synonymous_variant
rs1128249	2q24.3	25673412	Shungin D	Nature	New genetic loci link adipose and insulin biology to body fat distribution.	Waist-to-hip ratio adjusted for body mass index	up to 56,910 European ancestry men, up to 86,570 European ancestry women	up to 36,570 European ancestry men, 30,172 European ancestry women, 915 Filipino ancestry men, 735 Filipino ancestry women, 2,351 African American/Afro-Caribbean ancestry men, 6,258 African American/Afro-Caribbean ancestry women, 2,285 South Asian ancestry men, 506 South Asian ancestry women, 195 Seychellois ancestry men, 266 Seychellois ancestry women		2	164672114	COBLL1	GRB14 - COBLL1	intron_variant
rs1144	7q22.3	25673412	Shungin D	Nature	New genetic loci link adipose and insulin biology to body fat distribution.	Waist circumference adjusted for body mass index	up to 56,910 European ancestry men, up to 86,570 European ancestry women	up to 36,570 European ancestry men, 30,172 European ancestry women, 915 Filipino ancestry men, 735 Filipino ancestry women, 2,351 African American/Afro-Caribbean ancestry men, 6,258 African American/Afro-Caribbean ancestry women, 2,285 South Asian ancestry men, 506 South Asian ancestry women, 195 Seychellois ancestry men, 266 Seychellois ancestry women		7	105115908	SRPK2	SRPK2	intron_variant
rs11612228	12p13.33	25673412	Shungin D	Nature	New genetic loci link adipose and insulin biology to body fat distribution.	Hip circumference adjusted for BMI	up to 56,910 European ancestry men, up to 86,570 European ancestry women	up to 36,570 European ancestry men, 30,172 European ancestry women, 915 Filipino ancestry men, 735 Filipino ancestry women, 2,351 African American/Afro-Caribbean ancestry men, 6,258 African American/Afro-Caribbean ancestry women, 2,285 South Asian ancestry men, 506 South Asian ancestry women, 195 Seychellois ancestry men, 266 Seychellois ancestry women		12	467818	B4GALNT3	B4GALNT3	intron_variant
rs11663816	18q21.32	25673412	Shungin D	Nature	New genetic loci link adipose and insulin biology to body fat distribution.	Waist-hip ratio	up to 56,910 European ancestry men, up to 86,570 European ancestry women	up to 36,570 European ancestry men, 30,172 European ancestry women, 915 Filipino ancestry men, 735 Filipino ancestry women, 2,351 African American/Afro-Caribbean ancestry men, 6,258 African American/Afro-Caribbean ancestry women, 2,285 South Asian ancestry men, 506 South Asian ancestry women, 195 Seychellois ancestry men, 266 Seychellois ancestry women		18	60208994	MC4R	LOC342784 - LOC105372155	intergenic_variant
rs11730399	4q31.21	25673412	Shungin D	Nature	New genetic loci link adipose and insulin biology to body fat distribution.	Hip circumference adjusted for BMI	up to 56,910 European ancestry men, up to 86,570 European ancestry women	up to 36,570 European ancestry men, 30,172 European ancestry women, 915 Filipino ancestry men, 735 Filipino ancestry women, 2,351 African American/Afro-Caribbean ancestry men, 6,258 African American/Afro-Caribbean ancestry women, 2,285 South Asian ancestry men, 506 South Asian ancestry women, 195 Seychellois ancestry men, 266 Seychellois ancestry women		4	145253769	OTUD4	LOC105377465 - RPS23P4	intergenic_variant
rs1173771	5p13.3	25673412	Shungin D	Nature	New genetic loci link adipose and insulin biology to body fat distribution.	Hip circumference adjusted for BMI	up to 56,910 European ancestry men, up to 86,570 European ancestry women	up to 36,570 European ancestry men, 30,172 European ancestry women, 915 Filipino ancestry men, 735 Filipino ancestry women, 2,351 African American/Afro-Caribbean ancestry men, 6,258 African American/Afro-Caribbean ancestry women, 2,285 South Asian ancestry men, 506 South Asian ancestry women, 195 Seychellois ancestry men, 266 Seychellois ancestry women		5	32814922	NPR3	NPR3 - LOC340113	regulatory_region_variant
rs11873305	18q21.32	25673412	Shungin D	Nature	New genetic loci link adipose and insulin biology to body fat distribution.	Hip circumference	up to 56,910 European ancestry men, up to 86,570 European ancestry women	up to 36,570 European ancestry men, 30,172 European ancestry women, 915 Filipino ancestry men, 735 Filipino ancestry women, 2,351 African American/Afro-Caribbean ancestry men, 6,258 African American/Afro-Caribbean ancestry women, 2,285 South Asian ancestry men, 506 South Asian ancestry women, 195 Seychellois ancestry men, 266 Seychellois ancestry women		18	60381959	MC4R	MC4R - LOC101901828	intergenic_variant
rs11989744	8p21.2	25673412	Shungin D	Nature	New genetic loci link adipose and insulin biology to body fat distribution.	Waist-hip ratio	up to 56,910 European ancestry men, up to 86,570 European ancestry women	up to 36,570 European ancestry men, 30,172 European ancestry women, 915 Filipino ancestry men, 735 Filipino ancestry women, 2,351 African American/Afro-Caribbean ancestry men, 6,258 African American/Afro-Caribbean ancestry women, 2,285 South Asian ancestry men, 506 South Asian ancestry women, 195 Seychellois ancestry men, 266 Seychellois ancestry women		8	23709950	NKX3-1	LOC107986930	intron_variant
rs12048049	1q41	25673412	Shungin D	Nature	New genetic loci link adipose and insulin biology to body fat distribution.	Waist circumference adjusted for body mass index	up to 56,910 European ancestry men, up to 86,570 European ancestry women	up to 36,570 European ancestry men, 30,172 European ancestry women, 915 Filipino ancestry men, 735 Filipino ancestry women, 2,351 African American/Afro-Caribbean ancestry men, 6,258 African American/Afro-Caribbean ancestry women, 2,285 South Asian ancestry men, 506 South Asian ancestry women, 195 Seychellois ancestry men, 266 Seychellois ancestry women		1	218423955	TGFB2	TGFB2	intron_variant
rs12127195	1q41	25673412	Shungin D	Nature	New genetic loci link adipose and insulin biology to body fat distribution.	Waist circumference adjusted for body mass index	up to 56,910 European ancestry men, up to 86,570 European ancestry women	up to 36,570 European ancestry men, 30,172 European ancestry women, 915 Filipino ancestry men, 735 Filipino ancestry women, 2,351 African American/Afro-Caribbean ancestry men, 6,258 African American/Afro-Caribbean ancestry women, 2,285 South Asian ancestry men, 506 South Asian ancestry women, 195 Seychellois ancestry men, 266 Seychellois ancestry women		1	221136075	HLX	LOC100132626 - LOC105372932	upstream_gene_variant
rs12143789	1p12	25673412	Shungin D	Nature	New genetic loci link adipose and insulin biology to body fat distribution.	Waist-to-hip ratio adjusted for body mass index	up to 56,910 European ancestry men, up to 86,570 European ancestry women	up to 36,570 European ancestry men, 30,172 European ancestry women, 915 Filipino ancestry men, 735 Filipino ancestry women, 2,351 African American/Afro-Caribbean ancestry men, 6,258 African American/Afro-Caribbean ancestry women, 2,285 South Asian ancestry men, 506 South Asian ancestry women, 195 Seychellois ancestry men, 266 Seychellois ancestry women		1	118954531	TBX15	TBX15	intron_variant
rs12210905	6p22.1	25673412	Shungin D	Nature	New genetic loci link adipose and insulin biology to body fat distribution.	Hip circumference adjusted for BMI	up to 56,910 European ancestry men, up to 86,570 European ancestry women	up to 36,570 European ancestry men, 30,172 European ancestry women, 915 Filipino ancestry men, 735 Filipino ancestry women, 2,351 African American/Afro-Caribbean ancestry men, 6,258 African American/Afro-Caribbean ancestry women, 2,285 South Asian ancestry men, 506 South Asian ancestry women, 195 Seychellois ancestry men, 266 Seychellois ancestry women		6	27183530	HIST1H2AH	TRI-AAT5-4 - TRV-CAC6-1	intergenic_variant
rs1254257	14q23.1	25673412	Shungin D	Nature	New genetic loci link adipose and insulin biology to body fat distribution.	Hip circumference adjusted for BMI	up to 56,910 European ancestry men, up to 86,570 European ancestry women	up to 36,570 European ancestry men, 30,172 European ancestry women, 915 Filipino ancestry men, 735 Filipino ancestry women, 2,351 African American/Afro-Caribbean ancestry men, 6,258 African American/Afro-Caribbean ancestry women, 2,285 South Asian ancestry men, 506 South Asian ancestry women, 195 Seychellois ancestry men, 266 Seychellois ancestry women		14	60365461	PPM1A	LOC101927729 - RBM8B	intergenic_variant
rs12549058	8q13.3	25673412	Shungin D	Nature	New genetic loci link adipose and insulin biology to body fat distribution.	Waist-hip ratio	up to 56,910 European ancestry men, up to 86,570 European ancestry women	up to 36,570 European ancestry men, 30,172 European ancestry women, 915 Filipino ancestry men, 735 Filipino ancestry women, 2,351 African American/Afro-Caribbean ancestry men, 6,258 African American/Afro-Caribbean ancestry women, 2,285 South Asian ancestry men, 506 South Asian ancestry women, 195 Seychellois ancestry men, 266 Seychellois ancestry women		8	71580003	MSC	LOC105375892 - LOC107986890	intron_variant
rs12692737	2q24.3	25673412	Shungin D	Nature	New genetic loci link adipose and insulin biology to body fat distribution.	Waist-to-hip ratio adjusted for body mass index	up to 56,910 European ancestry men, up to 86,570 European ancestry women	up to 36,570 European ancestry men, 30,172 European ancestry women, 915 Filipino ancestry men, 735 Filipino ancestry women, 2,351 African American/Afro-Caribbean ancestry men, 6,258 African American/Afro-Caribbean ancestry women, 2,285 South Asian ancestry men, 506 South Asian ancestry women, 195 Seychellois ancestry men, 266 Seychellois ancestry women		2	164697799	COBLL1	COBLL1	non_coding_transcript_exon_variant
rs12692738	2q24.3	25673412	Shungin D	Nature	New genetic loci link adipose and insulin biology to body fat distribution.	Waist-to-hip ratio adjusted for body mass index	up to 56,910 European ancestry men, up to 86,570 European ancestry women	up to 36,570 European ancestry men, 30,172 European ancestry women, 915 Filipino ancestry men, 735 Filipino ancestry women, 2,351 African American/Afro-Caribbean ancestry men, 6,258 African American/Afro-Caribbean ancestry women, 2,285 South Asian ancestry men, 506 South Asian ancestry women, 195 Seychellois ancestry men, 266 Seychellois ancestry women		2	164701742	COBLL1	COBLL1	intron_variant
rs12744534	1q24.2	25673412	Shungin D	Nature	New genetic loci link adipose and insulin biology to body fat distribution.	Hip circumference adjusted for BMI	up to 56,910 European ancestry men, up to 86,570 European ancestry women	up to 36,570 European ancestry men, 30,172 European ancestry women, 915 Filipino ancestry men, 735 Filipino ancestry women, 2,351 African American/Afro-Caribbean ancestry men, 6,258 African American/Afro-Caribbean ancestry women, 2,285 South Asian ancestry men, 506 South Asian ancestry women, 195 Seychellois ancestry men, 266 Seychellois ancestry women		1	170689214	PRRX1	PRRX1	intron_variant
rs12817549	12q22	25673412	Shungin D	Nature	New genetic loci link adipose and insulin biology to body fat distribution.	Hip circumference adjusted for BMI	up to 56,910 European ancestry men, up to 86,570 European ancestry women	up to 36,570 European ancestry men, 30,172 European ancestry women, 915 Filipino ancestry men, 735 Filipino ancestry women, 2,351 African American/Afro-Caribbean ancestry men, 6,258 African American/Afro-Caribbean ancestry women, 2,285 South Asian ancestry men, 506 South Asian ancestry women, 195 Seychellois ancestry men, 266 Seychellois ancestry women		12	93727538	CRADD	CRADD, LOC101928731	intron_variant
rs12936587	17p11.2	25673412	Shungin D	Nature	New genetic loci link adipose and insulin biology to body fat distribution.	Hip circumference	up to 56,910 European ancestry men, up to 86,570 European ancestry women	up to 36,570 European ancestry men, 30,172 European ancestry women, 915 Filipino ancestry men, 735 Filipino ancestry women, 2,351 African American/Afro-Caribbean ancestry men, 6,258 African American/Afro-Caribbean ancestry women, 2,285 South Asian ancestry men, 506 South Asian ancestry women, 195 Seychellois ancestry men, 266 Seychellois ancestry women		17	17640408	RAI1	PEMT - LOC105371564	intergenic_variant
rs12980348	19p13.3	25673412	Shungin D	Nature	New genetic loci link adipose and insulin biology to body fat distribution.	Hip circumference adjusted for BMI	up to 56,910 European ancestry men, up to 86,570 European ancestry women	up to 36,570 European ancestry men, 30,172 European ancestry women, 915 Filipino ancestry men, 735 Filipino ancestry women, 2,351 African American/Afro-Caribbean ancestry men, 6,258 African American/Afro-Caribbean ancestry women, 2,285 South Asian ancestry men, 506 South Asian ancestry women, 195 Seychellois ancestry men, 266 Seychellois ancestry women		19	2181608	DOT1L	DOT1L	intron_variant
rs13098327	3p12.1	25673412	Shungin D	Nature	New genetic loci link adipose and insulin biology to body fat distribution.	Hip circumference	up to 56,910 European ancestry men, up to 86,570 European ancestry women	up to 36,570 European ancestry men, 30,172 European ancestry women, 915 Filipino ancestry men, 735 Filipino ancestry women, 2,351 African American/Afro-Caribbean ancestry men, 6,258 African American/Afro-Caribbean ancestry women, 2,285 South Asian ancestry men, 506 South Asian ancestry women, 195 Seychellois ancestry men, 266 Seychellois ancestry women		3	85771031	CADM2	CADM2	intron_variant
rs13173241	5q11.2	25673412	Shungin D	Nature	New genetic loci link adipose and insulin biology to body fat distribution.	Waist circumference adjusted for body mass index	up to 56,910 European ancestry men, up to 86,570 European ancestry women	up to 36,570 European ancestry men, 30,172 European ancestry women, 915 Filipino ancestry men, 735 Filipino ancestry women, 2,351 African American/Afro-Caribbean ancestry men, 6,258 African American/Afro-Caribbean ancestry women, 2,285 South Asian ancestry men, 506 South Asian ancestry women, 195 Seychellois ancestry men, 266 Seychellois ancestry women		5	56565532	MAP3K1	LOC101928448	intron_variant
rs13210323	6p21.31	25673412	Shungin D	Nature	New genetic loci link adipose and insulin biology to body fat distribution.	Waist circumference adjusted for body mass index	up to 56,910 European ancestry men, up to 86,570 European ancestry women	up to 36,570 European ancestry men, 30,172 European ancestry women, 915 Filipino ancestry men, 735 Filipino ancestry women, 2,351 African American/Afro-Caribbean ancestry men, 6,258 African American/Afro-Caribbean ancestry women, 2,285 South Asian ancestry men, 506 South Asian ancestry women, 195 Seychellois ancestry men, 266 Seychellois ancestry women		6	35037307	ANKS1A	ANKS1A	intron_variant
rs13216391	6p24.3	25673412	Shungin D	Nature	New genetic loci link adipose and insulin biology to body fat distribution.	Hip circumference adjusted for BMI	up to 56,910 European ancestry men, up to 86,570 European ancestry women	up to 36,570 European ancestry men, 30,172 European ancestry women, 915 Filipino ancestry men, 735 Filipino ancestry women, 2,351 African American/Afro-Caribbean ancestry men, 6,258 African American/Afro-Caribbean ancestry women, 2,285 South Asian ancestry men, 506 South Asian ancestry women, 195 Seychellois ancestry men, 266 Seychellois ancestry women		6	7789710	BMP6	BMP6	intron_variant
rs13241538	7q32.2	25673412	Shungin D	Nature	New genetic loci link adipose and insulin biology to body fat distribution.	Hip circumference adjusted for BMI	up to 56,910 European ancestry men, up to 86,570 European ancestry women	up to 36,570 European ancestry men, 30,172 European ancestry women, 915 Filipino ancestry men, 735 Filipino ancestry women, 2,351 African American/Afro-Caribbean ancestry men, 6,258 African American/Afro-Caribbean ancestry women, 2,285 South Asian ancestry men, 506 South Asian ancestry women, 195 Seychellois ancestry men, 266 Seychellois ancestry women		7	130755103	KLF14	LOC105375508	intergenic_variant
rs1344674	3q23	25673412	Shungin D	Nature	New genetic loci link adipose and insulin biology to body fat distribution.	Waist circumference adjusted for body mass index	up to 56,910 European ancestry men, up to 86,570 European ancestry women	up to 36,570 European ancestry men, 30,172 European ancestry women, 915 Filipino ancestry men, 735 Filipino ancestry women, 2,351 African American/Afro-Caribbean ancestry men, 6,258 African American/Afro-Caribbean ancestry women, 2,285 South Asian ancestry men, 506 South Asian ancestry women, 195 Seychellois ancestry men, 266 Seychellois ancestry women		3	141406344	ZBTB38	ZBTB38	intron_variant
rs1364422	7q32.2	25673412	Shungin D	Nature	New genetic loci link adipose and insulin biology to body fat distribution.	Hip circumference	up to 56,910 European ancestry men, up to 86,570 European ancestry women	up to 36,570 European ancestry men, 30,172 European ancestry women, 915 Filipino ancestry men, 735 Filipino ancestry women, 2,351 African American/Afro-Caribbean ancestry men, 6,258 African American/Afro-Caribbean ancestry women, 2,285 South Asian ancestry men, 506 South Asian ancestry women, 195 Seychellois ancestry men, 266 Seychellois ancestry women		7	130761222	KLF14	LOC105375508	intergenic_variant
rs1385167	2p14	25673412	Shungin D	Nature	New genetic loci link adipose and insulin biology to body fat distribution.	Waist-to-hip ratio adjusted for body mass index	up to 56,910 European ancestry men, up to 86,570 European ancestry women	up to 36,570 European ancestry men, 30,172 European ancestry women, 915 Filipino ancestry men, 735 Filipino ancestry women, 2,351 African American/Afro-Caribbean ancestry men, 6,258 African American/Afro-Caribbean ancestry women, 2,285 South Asian ancestry men, 506 South Asian ancestry women, 195 Seychellois ancestry men, 266 Seychellois ancestry women		2	65973514	MEIS1	LOC105369168	intron_variant
rs1388251	3p14.3	25673412	Shungin D	Nature	New genetic loci link adipose and insulin biology to body fat distribution.	Hip circumference adjusted for BMI	up to 56,910 European ancestry men, up to 86,570 European ancestry women	up to 36,570 European ancestry men, 30,172 European ancestry women, 915 Filipino ancestry men, 735 Filipino ancestry women, 2,351 African American/Afro-Caribbean ancestry men, 6,258 African American/Afro-Caribbean ancestry women, 2,285 South Asian ancestry men, 506 South Asian ancestry women, 195 Seychellois ancestry men, 266 Seychellois ancestry women		3	56525216	CCDC66	ERC2 - CCDC66	intergenic_variant
rs1394461	11q22.1	25673412	Shungin D	Nature	New genetic loci link adipose and insulin biology to body fat distribution.	Waist-hip ratio	up to 56,910 European ancestry men, up to 86,570 European ancestry women	up to 36,570 European ancestry men, 30,172 European ancestry women, 915 Filipino ancestry men, 735 Filipino ancestry women, 2,351 African American/Afro-Caribbean ancestry men, 6,258 African American/Afro-Caribbean ancestry women, 2,285 South Asian ancestry men, 506 South Asian ancestry women, 195 Seychellois ancestry men, 266 Seychellois ancestry women		11	99351618	CNTN5	CNTN5	intron_variant
rs1396517	17q24.3	25673412	Shungin D	Nature	New genetic loci link adipose and insulin biology to body fat distribution.	Hip circumference adjusted for BMI	up to 56,910 European ancestry men, up to 86,570 European ancestry women	up to 36,570 European ancestry men, 30,172 European ancestry women, 915 Filipino ancestry men, 735 Filipino ancestry women, 2,351 African American/Afro-Caribbean ancestry men, 6,258 African American/Afro-Caribbean ancestry women, 2,285 South Asian ancestry men, 506 South Asian ancestry women, 195 Seychellois ancestry men, 266 Seychellois ancestry women		17	70425662	KCNJ2	CALM2P1 - LOC105371884	intergenic_variant
rs1515108	2q36.3	25673412	Shungin D	Nature	New genetic loci link adipose and insulin biology to body fat distribution.	Waist-hip ratio	up to 56,910 European ancestry men, up to 86,570 European ancestry women	up to 36,570 European ancestry men, 30,172 European ancestry women, 915 Filipino ancestry men, 735 Filipino ancestry women, 2,351 African American/Afro-Caribbean ancestry men, 6,258 African American/Afro-Caribbean ancestry women, 2,285 South Asian ancestry men, 506 South Asian ancestry women, 195 Seychellois ancestry men, 266 Seychellois ancestry women		2	226258370	IRS1	LOC646736 - LOC105373915	intergenic_variant
rs1534696	7p15.2	25673412	Shungin D	Nature	New genetic loci link adipose and insulin biology to body fat distribution.	Waist-to-hip ratio adjusted for body mass index	up to 56,910 European ancestry men, up to 86,570 European ancestry women	up to 36,570 European ancestry men, 30,172 European ancestry women, 915 Filipino ancestry men, 735 Filipino ancestry women, 2,351 African American/Afro-Caribbean ancestry men, 6,258 African American/Afro-Caribbean ancestry women, 2,285 South Asian ancestry men, 506 South Asian ancestry women, 195 Seychellois ancestry men, 266 Seychellois ancestry women		7	26357619	SNX10	SNX10	intron_variant
rs1538170	6q22.32	25673412	Shungin D	Nature	New genetic loci link adipose and insulin biology to body fat distribution.	Hip circumference adjusted for BMI	up to 56,910 European ancestry men, up to 86,570 European ancestry women	up to 36,570 European ancestry men, 30,172 European ancestry women, 915 Filipino ancestry men, 735 Filipino ancestry women, 2,351 African American/Afro-Caribbean ancestry men, 6,258 African American/Afro-Caribbean ancestry women, 2,285 South Asian ancestry men, 506 South Asian ancestry women, 195 Seychellois ancestry men, 266 Seychellois ancestry women		6	126431728	CENPW	CENPW	intergenic_variant
rs1545552	2p22.3	25673412	Shungin D	Nature	New genetic loci link adipose and insulin biology to body fat distribution.	Hip circumference adjusted for BMI	up to 56,910 European ancestry men, up to 86,570 European ancestry women	up to 36,570 European ancestry men, 30,172 European ancestry women, 915 Filipino ancestry men, 735 Filipino ancestry women, 2,351 African American/Afro-Caribbean ancestry men, 6,258 African American/Afro-Caribbean ancestry women, 2,285 South Asian ancestry men, 506 South Asian ancestry women, 195 Seychellois ancestry men, 266 Seychellois ancestry women		2	33135271	LTBP1	LTBP1	intron_variant
rs1548457	7q21.3	25673412	Shungin D	Nature	New genetic loci link adipose and insulin biology to body fat distribution.	Hip circumference	up to 56,910 European ancestry men, up to 86,570 European ancestry women	up to 36,570 European ancestry men, 30,172 European ancestry women, 915 Filipino ancestry men, 735 Filipino ancestry women, 2,351 African American/Afro-Caribbean ancestry men, 6,258 African American/Afro-Caribbean ancestry women, 2,285 South Asian ancestry men, 506 South Asian ancestry women, 195 Seychellois ancestry men, 266 Seychellois ancestry women		7	93563398	CALCR	CALCR	intron_variant
rs1549293	16p11.2	25673412	Shungin D	Nature	New genetic loci link adipose and insulin biology to body fat distribution.	Waist circumference	up to 56,910 European ancestry men, up to 86,570 European ancestry women	up to 36,570 European ancestry men, 30,172 European ancestry women, 915 Filipino ancestry men, 735 Filipino ancestry women, 2,351 African American/Afro-Caribbean ancestry men, 6,258 African American/Afro-Caribbean ancestry women, 2,285 South Asian ancestry men, 506 South Asian ancestry women, 195 Seychellois ancestry men, 266 Seychellois ancestry women		16	31130672	PRSS8/MYST1	KAT8	3_prime_UTR_variant
rs1561277	2q21.3	25673412	Shungin D	Nature	New genetic loci link adipose and insulin biology to body fat distribution.	Hip circumference	up to 56,910 European ancestry men, up to 86,570 European ancestry women	up to 36,570 European ancestry men, 30,172 European ancestry women, 915 Filipino ancestry men, 735 Filipino ancestry women, 2,351 African American/Afro-Caribbean ancestry men, 6,258 African American/Afro-Caribbean ancestry women, 2,285 South Asian ancestry men, 506 South Asian ancestry women, 195 Seychellois ancestry men, 266 Seychellois ancestry women		2	135334491	ZRANB3	ZRANB3	intron_variant
rs1662837	4q21.21	25673412	Shungin D	Nature	New genetic loci link adipose and insulin biology to body fat distribution.	Hip circumference adjusted for BMI	up to 56,910 European ancestry men, up to 86,570 European ancestry women	up to 36,570 European ancestry men, 30,172 European ancestry women, 915 Filipino ancestry men, 735 Filipino ancestry women, 2,351 African American/Afro-Caribbean ancestry men, 6,258 African American/Afro-Caribbean ancestry women, 2,285 South Asian ancestry men, 506 South Asian ancestry women, 195 Seychellois ancestry men, 266 Seychellois ancestry women		4	81247735	PRKG2	PRKG2 - RNU5A-2P	intergenic_variant
rs1664789	5q11.2	25673412	Shungin D	Nature	New genetic loci link adipose and insulin biology to body fat distribution.	Waist circumference adjusted for body mass index	up to 56,910 European ancestry men, up to 86,570 European ancestry women	up to 36,570 European ancestry men, 30,172 European ancestry women, 915 Filipino ancestry men, 735 Filipino ancestry women, 2,351 African American/Afro-Caribbean ancestry men, 6,258 African American/Afro-Caribbean ancestry women, 2,285 South Asian ancestry men, 506 South Asian ancestry women, 195 Seychellois ancestry men, 266 Seychellois ancestry women		5	53986819	ARL15	ARL15	intron_variant
rs16905212	8q24.22	25673412	Shungin D	Nature	New genetic loci link adipose and insulin biology to body fat distribution.	Hip circumference	up to 56,910 European ancestry men, up to 86,570 European ancestry women	up to 36,570 European ancestry men, 30,172 European ancestry women, 915 Filipino ancestry men, 735 Filipino ancestry women, 2,351 African American/Afro-Caribbean ancestry men, 6,258 African American/Afro-Caribbean ancestry women, 2,285 South Asian ancestry men, 506 South Asian ancestry women, 195 Seychellois ancestry men, 266 Seychellois ancestry women		8	134656979	ZFAT	ZFAT	intron_variant
rs16942341	15q26.1	25673412	Shungin D	Nature	New genetic loci link adipose and insulin biology to body fat distribution.	Hip circumference adjusted for BMI	up to 56,910 European ancestry men, up to 86,570 European ancestry women	up to 36,570 European ancestry men, 30,172 European ancestry women, 915 Filipino ancestry men, 735 Filipino ancestry women, 2,351 African American/Afro-Caribbean ancestry men, 6,258 African American/Afro-Caribbean ancestry women, 2,285 South Asian ancestry men, 506 South Asian ancestry women, 195 Seychellois ancestry men, 266 Seychellois ancestry women		15	88845674	ACAN	ACAN	synonymous_variant
rs16957304	16q22.1	25673412	Shungin D	Nature	New genetic loci link adipose and insulin biology to body fat distribution.	Waist circumference adjusted for body mass index	up to 56,910 European ancestry men, up to 86,570 European ancestry women	up to 36,570 European ancestry men, 30,172 European ancestry women, 915 Filipino ancestry men, 735 Filipino ancestry women, 2,351 African American/Afro-Caribbean ancestry men, 6,258 African American/Afro-Caribbean ancestry women, 2,285 South Asian ancestry men, 506 South Asian ancestry women, 195 Seychellois ancestry men, 266 Seychellois ancestry women		16	67301066	KCTD19	KCTD19	non_coding_transcript_exon_variant
rs169797	20q11.21	25673412	Shungin D	Nature	New genetic loci link adipose and insulin biology to body fat distribution.	Hip circumference adjusted for BMI	up to 56,910 European ancestry men, up to 86,570 European ancestry women	up to 36,570 European ancestry men, 30,172 European ancestry women, 915 Filipino ancestry men, 735 Filipino ancestry women, 2,351 African American/Afro-Caribbean ancestry men, 6,258 African American/Afro-Caribbean ancestry women, 2,285 South Asian ancestry men, 506 South Asian ancestry women, 195 Seychellois ancestry men, 266 Seychellois ancestry women		20	33338684	CDK5RAP1	BPIFB5P - BPIFB9P	intergenic_variant
rs17109256	14q31.1	25673412	Shungin D	Nature	New genetic loci link adipose and insulin biology to body fat distribution.	Waist-hip ratio	up to 56,910 European ancestry men, up to 86,570 European ancestry women	up to 36,570 European ancestry men, 30,172 European ancestry women, 915 Filipino ancestry men, 735 Filipino ancestry women, 2,351 African American/Afro-Caribbean ancestry men, 6,258 African American/Afro-Caribbean ancestry women, 2,285 South Asian ancestry men, 506 South Asian ancestry women, 195 Seychellois ancestry men, 266 Seychellois ancestry women		14	79473650	NRXN3	NRXN3	intron_variant
rs17193922	16q12.2	25673412	Shungin D	Nature	New genetic loci link adipose and insulin biology to body fat distribution.	Hip circumference adjusted for BMI	up to 56,910 European ancestry men, up to 86,570 European ancestry women	up to 36,570 European ancestry men, 30,172 European ancestry women, 915 Filipino ancestry men, 735 Filipino ancestry women, 2,351 African American/Afro-Caribbean ancestry men, 6,258 African American/Afro-Caribbean ancestry women, 2,285 South Asian ancestry men, 506 South Asian ancestry women, 195 Seychellois ancestry men, 266 Seychellois ancestry women		16	53510718	AKTIP	LOC105371268	regulatory_region_variant
rs1727294	12q24.31	25673412	Shungin D	Nature	New genetic loci link adipose and insulin biology to body fat distribution.	Hip circumference adjusted for BMI	up to 56,910 European ancestry men, up to 86,570 European ancestry women	up to 36,570 European ancestry men, 30,172 European ancestry women, 915 Filipino ancestry men, 735 Filipino ancestry women, 2,351 African American/Afro-Caribbean ancestry men, 6,258 African American/Afro-Caribbean ancestry women, 2,285 South Asian ancestry men, 506 South Asian ancestry women, 195 Seychellois ancestry men, 266 Seychellois ancestry women		12	123131967	PITPNM2	PITPNM2 - MPHOSPH9	intron_variant
rs17346473	1q24.3	25673412	Shungin D	Nature	New genetic loci link adipose and insulin biology to body fat distribution.	Hip circumference adjusted for BMI	up to 56,910 European ancestry men, up to 86,570 European ancestry women	up to 36,570 European ancestry men, 30,172 European ancestry women, 915 Filipino ancestry men, 735 Filipino ancestry women, 2,351 African American/Afro-Caribbean ancestry men, 6,258 African American/Afro-Caribbean ancestry women, 2,285 South Asian ancestry men, 506 South Asian ancestry women, 195 Seychellois ancestry men, 266 Seychellois ancestry women		1	172113953	DNM3	DNM3	intron_variant
rs17391694	1p31.1	25673412	Shungin D	Nature	New genetic loci link adipose and insulin biology to body fat distribution.	Hip circumference	up to 56,910 European ancestry men, up to 86,570 European ancestry women	up to 36,570 European ancestry men, 30,172 European ancestry women, 915 Filipino ancestry men, 735 Filipino ancestry women, 2,351 African American/Afro-Caribbean ancestry men, 6,258 African American/Afro-Caribbean ancestry women, 2,285 South Asian ancestry men, 506 South Asian ancestry women, 195 Seychellois ancestry men, 266 Seychellois ancestry women		1	78157942	GIPC2	LOC107984997 - RNFT1P2	intergenic_variant
rs17472426	5q33.3	25673412	Shungin D	Nature	New genetic loci link adipose and insulin biology to body fat distribution.	Waist circumference adjusted for body mass index	up to 56,910 European ancestry men, up to 86,570 European ancestry women	up to 36,570 European ancestry men, 30,172 European ancestry women, 915 Filipino ancestry men, 735 Filipino ancestry women, 2,351 African American/Afro-Caribbean ancestry men, 6,258 African American/Afro-Caribbean ancestry women, 2,285 South Asian ancestry men, 506 South Asian ancestry women, 195 Seychellois ancestry men, 266 Seychellois ancestry women		5	160267350	CCNJL	CCNJL, LOC105377691	intron_variant
rs1784203	11q21	25673412	Shungin D	Nature	New genetic loci link adipose and insulin biology to body fat distribution.	Waist circumference adjusted for body mass index	up to 56,910 European ancestry men, up to 86,570 European ancestry women	up to 36,570 European ancestry men, 30,172 European ancestry women, 915 Filipino ancestry men, 735 Filipino ancestry women, 2,351 African American/Afro-Caribbean ancestry men, 6,258 African American/Afro-Caribbean ancestry women, 2,285 South Asian ancestry men, 506 South Asian ancestry women, 195 Seychellois ancestry men, 266 Seychellois ancestry women		11	93716968	KIAA1731	CEP295	intron_variant
rs1809889	12q24.31	25673412	Shungin D	Nature	New genetic loci link adipose and insulin biology to body fat distribution.	Hip circumference adjusted for BMI	up to 56,910 European ancestry men, up to 86,570 European ancestry women	up to 36,570 European ancestry men, 30,172 European ancestry women, 915 Filipino ancestry men, 735 Filipino ancestry women, 2,351 African American/Afro-Caribbean ancestry men, 6,258 African American/Afro-Caribbean ancestry women, 2,285 South Asian ancestry men, 506 South Asian ancestry women, 195 Seychellois ancestry men, 266 Seychellois ancestry women		12	124316680	FAM101A	ZNF664-FAM101A - NCOR2	downstream_gene_variant
rs181553	18q21.1	25673412	Shungin D	Nature	New genetic loci link adipose and insulin biology to body fat distribution.	Hip circumference adjusted for BMI	up to 56,910 European ancestry men, up to 86,570 European ancestry women	up to 36,570 European ancestry men, 30,172 European ancestry women, 915 Filipino ancestry men, 735 Filipino ancestry women, 2,351 African American/Afro-Caribbean ancestry men, 6,258 African American/Afro-Caribbean ancestry women, 2,285 South Asian ancestry men, 506 South Asian ancestry women, 195 Seychellois ancestry men, 266 Seychellois ancestry women		18	49035660	DYM	LOC100129878	intron_variant
rs1936805	6q22.33	25673412	Shungin D	Nature	New genetic loci link adipose and insulin biology to body fat distribution.	Waist-to-hip ratio adjusted for body mass index	up to 56,910 European ancestry men, up to 86,570 European ancestry women	up to 36,570 European ancestry men, 30,172 European ancestry women, 915 Filipino ancestry men, 735 Filipino ancestry women, 2,351 African American/Afro-Caribbean ancestry men, 6,258 African American/Afro-Caribbean ancestry women, 2,285 South Asian ancestry men, 506 South Asian ancestry women, 195 Seychellois ancestry men, 266 Seychellois ancestry women		6	127130971	RSPO3	RSPO3, LOC105377989	intron_variant
rs2034088	17p13.3	25673412	Shungin D	Nature	New genetic loci link adipose and insulin biology to body fat distribution.	Hip circumference adjusted for BMI	up to 56,910 European ancestry men, up to 86,570 European ancestry women	up to 36,570 European ancestry men, 30,172 European ancestry women, 915 Filipino ancestry men, 735 Filipino ancestry women, 2,351 African American/Afro-Caribbean ancestry men, 6,258 African American/Afro-Caribbean ancestry women, 2,285 South Asian ancestry men, 506 South Asian ancestry women, 195 Seychellois ancestry men, 266 Seychellois ancestry women		17	519811	VPF53, FAM101B	VPS53	intron_variant
rs2047937	16q12.1	25673412	Shungin D	Nature	New genetic loci link adipose and insulin biology to body fat distribution.	Waist circumference adjusted for body mass index	up to 56,910 European ancestry men, up to 86,570 European ancestry women	up to 36,570 European ancestry men, 30,172 European ancestry women, 915 Filipino ancestry men, 735 Filipino ancestry women, 2,351 African American/Afro-Caribbean ancestry men, 6,258 African American/Afro-Caribbean ancestry women, 2,285 South Asian ancestry men, 506 South Asian ancestry women, 195 Seychellois ancestry men, 266 Seychellois ancestry women		16	49830880	ZNF423	ZNF423	intron_variant
rs2052670	2p14	25673412	Shungin D	Nature	New genetic loci link adipose and insulin biology to body fat distribution.	Waist circumference adjusted for body mass index	up to 56,910 European ancestry men, up to 86,570 European ancestry women	up to 36,570 European ancestry men, 30,172 European ancestry women, 915 Filipino ancestry men, 735 Filipino ancestry women, 2,351 African American/Afro-Caribbean ancestry men, 6,258 African American/Afro-Caribbean ancestry women, 2,285 South Asian ancestry men, 506 South Asian ancestry women, 195 Seychellois ancestry men, 266 Seychellois ancestry women		2	65991347	KRT18P33	LOC105369168	intron_variant
rs2098771	3q27.2	25673412	Shungin D	Nature	New genetic loci link adipose and insulin biology to body fat distribution.	Hip circumference adjusted for BMI	up to 56,910 European ancestry men, up to 86,570 European ancestry women	up to 36,570 European ancestry men, 30,172 European ancestry women, 915 Filipino ancestry men, 735 Filipino ancestry women, 2,351 African American/Afro-Caribbean ancestry men, 6,258 African American/Afro-Caribbean ancestry women, 2,285 South Asian ancestry men, 506 South Asian ancestry women, 195 Seychellois ancestry men, 266 Seychellois ancestry women		3	185845486	IGF2BP2	IGF2BP2 - TRA2B	intergenic_variant
rs2124969	2q24.2	25673412	Shungin D	Nature	New genetic loci link adipose and insulin biology to body fat distribution.	Waist circumference adjusted for body mass index	up to 56,910 European ancestry men, up to 86,570 European ancestry women	up to 36,570 European ancestry men, 30,172 European ancestry women, 915 Filipino ancestry men, 735 Filipino ancestry women, 2,351 African American/Afro-Caribbean ancestry men, 6,258 African American/Afro-Caribbean ancestry women, 2,285 South Asian ancestry men, 506 South Asian ancestry women, 195 Seychellois ancestry men, 266 Seychellois ancestry women		2	160132975	ITGB6	ITGB6	intron_variant
rs2160077	14q32.12	25673412	Shungin D	Nature	New genetic loci link adipose and insulin biology to body fat distribution.	Waist circumference adjusted for body mass index	up to 56,910 European ancestry men, up to 86,570 European ancestry women	up to 36,570 European ancestry men, 30,172 European ancestry women, 915 Filipino ancestry men, 735 Filipino ancestry women, 2,351 African American/Afro-Caribbean ancestry men, 6,258 African American/Afro-Caribbean ancestry women, 2,285 South Asian ancestry men, 506 South Asian ancestry women, 195 Seychellois ancestry men, 266 Seychellois ancestry women		14	91962066	TRIP11	FBLN5 - TRIP11	downstream_gene_variant
rs2197271	4q21.21	25673412	Shungin D	Nature	New genetic loci link adipose and insulin biology to body fat distribution.	Waist circumference adjusted for body mass index	up to 56,910 European ancestry men, up to 86,570 European ancestry women	up to 36,570 European ancestry men, 30,172 European ancestry women, 915 Filipino ancestry men, 735 Filipino ancestry women, 2,351 African American/Afro-Caribbean ancestry men, 6,258 African American/Afro-Caribbean ancestry women, 2,285 South Asian ancestry men, 506 South Asian ancestry women, 195 Seychellois ancestry men, 266 Seychellois ancestry women		4	81239194	PRKG2	PRKG2 - RNU5A-2P	intergenic_variant
rs2214442	7p21.1	25673412	Shungin D	Nature	New genetic loci link adipose and insulin biology to body fat distribution.	Waist circumference adjusted for body mass index	up to 56,910 European ancestry men, up to 86,570 European ancestry women	up to 36,570 European ancestry men, 30,172 European ancestry women, 915 Filipino ancestry men, 735 Filipino ancestry women, 2,351 African American/Afro-Caribbean ancestry men, 6,258 African American/Afro-Caribbean ancestry women, 2,285 South Asian ancestry men, 506 South Asian ancestry women, 195 Seychellois ancestry men, 266 Seychellois ancestry women		7	20353164	ITGB8	ITGB8	non_coding_transcript_exon_variant
rs2229616	18q21.32	25673412	Shungin D	Nature	New genetic loci link adipose and insulin biology to body fat distribution.	Hip circumference	up to 56,910 European ancestry men, up to 86,570 European ancestry women	up to 36,570 European ancestry men, 30,172 European ancestry women, 915 Filipino ancestry men, 735 Filipino ancestry women, 2,351 African American/Afro-Caribbean ancestry men, 6,258 African American/Afro-Caribbean ancestry women, 2,285 South Asian ancestry men, 506 South Asian ancestry women, 195 Seychellois ancestry men, 266 Seychellois ancestry women		18	60372043	MC4R	MC4R	missense_variant
rs2247341	4p16.3	25673412	Shungin D	Nature	New genetic loci link adipose and insulin biology to body fat distribution.	Hip circumference adjusted for BMI	up to 56,910 European ancestry men, up to 86,570 European ancestry women	up to 36,570 European ancestry men, 30,172 European ancestry women, 915 Filipino ancestry men, 735 Filipino ancestry women, 2,351 African American/Afro-Caribbean ancestry men, 6,258 African American/Afro-Caribbean ancestry women, 2,285 South Asian ancestry men, 506 South Asian ancestry women, 195 Seychellois ancestry men, 266 Seychellois ancestry women		4	1699590	SLBP	SLBP	synonymous_variant
rs2276824	3p21.1	25673412	Shungin D	Nature	New genetic loci link adipose and insulin biology to body fat distribution.	Waist-to-hip ratio adjusted for body mass index	up to 56,910 European ancestry men, up to 86,570 European ancestry women	up to 36,570 European ancestry men, 30,172 European ancestry women, 915 Filipino ancestry men, 735 Filipino ancestry women, 2,351 African American/Afro-Caribbean ancestry men, 6,258 African American/Afro-Caribbean ancestry women, 2,285 South Asian ancestry men, 506 South Asian ancestry women, 195 Seychellois ancestry men, 266 Seychellois ancestry women		3	52603470	PBRM1	PBRM1	intron_variant
rs2301573	3q22.1	25673412	Shungin D	Nature	New genetic loci link adipose and insulin biology to body fat distribution.	Hip circumference	up to 56,910 European ancestry men, up to 86,570 European ancestry women	up to 36,570 European ancestry men, 30,172 European ancestry women, 915 Filipino ancestry men, 735 Filipino ancestry women, 2,351 African American/Afro-Caribbean ancestry men, 6,258 African American/Afro-Caribbean ancestry women, 2,285 South Asian ancestry men, 506 South Asian ancestry women, 195 Seychellois ancestry men, 266 Seychellois ancestry women		3	129587076	PLXND1	PLXND1	intron_variant
rs2325036	3p12.1	25673412	Shungin D	Nature	New genetic loci link adipose and insulin biology to body fat distribution.	Waist circumference	up to 56,910 European ancestry men, up to 86,570 European ancestry women	up to 36,570 European ancestry men, 30,172 European ancestry women, 915 Filipino ancestry men, 735 Filipino ancestry women, 2,351 African American/Afro-Caribbean ancestry men, 6,258 African American/Afro-Caribbean ancestry women, 2,285 South Asian ancestry men, 506 South Asian ancestry women, 195 Seychellois ancestry men, 266 Seychellois ancestry women		3	85770262	CADM2	CADM2	intron_variant
rs2326788	20p12.3	25673412	Shungin D	Nature	New genetic loci link adipose and insulin biology to body fat distribution.	Hip circumference adjusted for BMI	up to 56,910 European ancestry men, up to 86,570 European ancestry women	up to 36,570 European ancestry men, 30,172 European ancestry women, 915 Filipino ancestry men, 735 Filipino ancestry women, 2,351 African American/Afro-Caribbean ancestry men, 6,258 African American/Afro-Caribbean ancestry women, 2,285 South Asian ancestry men, 506 South Asian ancestry women, 195 Seychellois ancestry men, 266 Seychellois ancestry women		20	6489447	BMP2	CASC20	intron_variant
rs2377058	16q24.3	25673412	Shungin D	Nature	New genetic loci link adipose and insulin biology to body fat distribution.	Hip circumference adjusted for BMI	up to 56,910 European ancestry men, up to 86,570 European ancestry women	up to 36,570 European ancestry men, 30,172 European ancestry women, 915 Filipino ancestry men, 735 Filipino ancestry women, 2,351 African American/Afro-Caribbean ancestry men, 6,258 African American/Afro-Caribbean ancestry women, 2,285 South Asian ancestry men, 506 South Asian ancestry women, 195 Seychellois ancestry men, 266 Seychellois ancestry women		16	89668423	C16orf55	SPATA33	intron_variant
rs2398893	9q22.32	25673412	Shungin D	Nature	New genetic loci link adipose and insulin biology to body fat distribution.	Waist-hip ratio	up to 56,910 European ancestry men, up to 86,570 European ancestry women	up to 36,570 European ancestry men, 30,172 European ancestry women, 915 Filipino ancestry men, 735 Filipino ancestry women, 2,351 African American/Afro-Caribbean ancestry men, 6,258 African American/Afro-Caribbean ancestry women, 2,285 South Asian ancestry men, 506 South Asian ancestry women, 195 Seychellois ancestry men, 266 Seychellois ancestry women		9	93996060	PTPDC1	BARX1 - PTPDC1	intergenic_variant
rs2489623	6q22.33	25673412	Shungin D	Nature	New genetic loci link adipose and insulin biology to body fat distribution.	Waist circumference	up to 56,910 European ancestry men, up to 86,570 European ancestry women	up to 36,570 European ancestry men, 30,172 European ancestry women, 915 Filipino ancestry men, 735 Filipino ancestry women, 2,351 African American/Afro-Caribbean ancestry men, 6,258 African American/Afro-Caribbean ancestry women, 2,285 South Asian ancestry men, 506 South Asian ancestry women, 195 Seychellois ancestry men, 266 Seychellois ancestry women		6	127134676	RSPO3	LOC105377989, RSPO3	intron_variant
rs2531992	16p13.3	25673412	Shungin D	Nature	New genetic loci link adipose and insulin biology to body fat distribution.	Waist circumference	up to 56,910 European ancestry men, up to 86,570 European ancestry women	up to 36,570 European ancestry men, 30,172 European ancestry women, 915 Filipino ancestry men, 735 Filipino ancestry women, 2,351 African American/Afro-Caribbean ancestry men, 6,258 African American/Afro-Caribbean ancestry women, 2,285 South Asian ancestry men, 506 South Asian ancestry women, 195 Seychellois ancestry men, 266 Seychellois ancestry women		16	3971733	ADCY9	ADCY9	intron_variant
rs2597513	3p25.1	25673412	Shungin D	Nature	New genetic loci link adipose and insulin biology to body fat distribution.	Hip circumference adjusted for BMI	up to 56,910 European ancestry men, up to 86,570 European ancestry women	up to 36,570 European ancestry men, 30,172 European ancestry women, 915 Filipino ancestry men, 735 Filipino ancestry women, 2,351 African American/Afro-Caribbean ancestry men, 6,258 African American/Afro-Caribbean ancestry women, 2,285 South Asian ancestry men, 506 South Asian ancestry women, 195 Seychellois ancestry men, 266 Seychellois ancestry women		3	13514336	HDAC11	HDAC11 - FBLN2	regulatory_region_variant
rs2726040	16p12.1	25673412	Shungin D	Nature	New genetic loci link adipose and insulin biology to body fat distribution.	Hip circumference	up to 56,910 European ancestry men, up to 86,570 European ancestry women	up to 36,570 European ancestry men, 30,172 European ancestry women, 915 Filipino ancestry men, 735 Filipino ancestry women, 2,351 African American/Afro-Caribbean ancestry men, 6,258 African American/Afro-Caribbean ancestry women, 2,285 South Asian ancestry men, 506 South Asian ancestry women, 195 Seychellois ancestry men, 266 Seychellois ancestry women		16	28319469	SBK1	SBK1	intron_variant
rs272869	5q31.1	25673412	Shungin D	Nature	New genetic loci link adipose and insulin biology to body fat distribution.	Waist circumference adjusted for body mass index	up to 56,910 European ancestry men, up to 86,570 European ancestry women	up to 36,570 European ancestry men, 30,172 European ancestry women, 915 Filipino ancestry men, 735 Filipino ancestry women, 2,351 African American/Afro-Caribbean ancestry men, 6,258 African American/Afro-Caribbean ancestry women, 2,285 South Asian ancestry men, 506 South Asian ancestry women, 195 Seychellois ancestry men, 266 Seychellois ancestry women		5	132342304	SLC22A4	SLC22A4, LOC553103	intron_variant
rs2745353	6q22.33	25673412	Shungin D	Nature	New genetic loci link adipose and insulin biology to body fat distribution.	Waist circumference adjusted for body mass index	up to 56,910 European ancestry men, up to 86,570 European ancestry women	up to 36,570 European ancestry men, 30,172 European ancestry women, 915 Filipino ancestry men, 735 Filipino ancestry women, 2,351 African American/Afro-Caribbean ancestry men, 6,258 African American/Afro-Caribbean ancestry women, 2,285 South Asian ancestry men, 506 South Asian ancestry women, 195 Seychellois ancestry men, 266 Seychellois ancestry women		6	127131790	RSPO3	RSPO3, LOC105377989	intron_variant
rs2765539	1p12	25673412	Shungin D	Nature	New genetic loci link adipose and insulin biology to body fat distribution.	Waist-hip ratio	up to 56,910 European ancestry men, up to 86,570 European ancestry women	up to 36,570 European ancestry men, 30,172 European ancestry women, 915 Filipino ancestry men, 735 Filipino ancestry women, 2,351 African American/Afro-Caribbean ancestry men, 6,258 African American/Afro-Caribbean ancestry women, 2,285 South Asian ancestry men, 506 South Asian ancestry women, 195 Seychellois ancestry men, 266 Seychellois ancestry women		1	119006795	TBX15, WARS2	LOC107985191 - WARS2	intergenic_variant
rs2993535	1q32.3	25673412	Shungin D	Nature	New genetic loci link adipose and insulin biology to body fat distribution.	Hip circumference adjusted for BMI	up to 56,910 European ancestry men, up to 86,570 European ancestry women	up to 36,570 European ancestry men, 30,172 European ancestry women, 915 Filipino ancestry men, 735 Filipino ancestry women, 2,351 African American/Afro-Caribbean ancestry men, 6,258 African American/Afro-Caribbean ancestry women, 2,285 South Asian ancestry men, 506 South Asian ancestry women, 195 Seychellois ancestry men, 266 Seychellois ancestry women		1	211981850	INTS7	INTS7	intron_variant
rs303084	4q28.1	25673412	Shungin D	Nature	New genetic loci link adipose and insulin biology to body fat distribution.	Waist-to-hip ratio adjusted for body mass index	up to 56,910 European ancestry men, up to 86,570 European ancestry women	up to 36,570 European ancestry men, 30,172 European ancestry women, 915 Filipino ancestry men, 735 Filipino ancestry women, 2,351 African American/Afro-Caribbean ancestry men, 6,258 African American/Afro-Caribbean ancestry women, 2,285 South Asian ancestry men, 506 South Asian ancestry women, 195 Seychellois ancestry men, 266 Seychellois ancestry women		4	123145793	SPATA5, FGF2	SPATA5	intron_variant
rs3087591	17q11.2	25673412	Shungin D	Nature	New genetic loci link adipose and insulin biology to body fat distribution.	Hip circumference	up to 56,910 European ancestry men, up to 86,570 European ancestry women	up to 36,570 European ancestry men, 30,172 European ancestry women, 915 Filipino ancestry men, 735 Filipino ancestry women, 2,351 African American/Afro-Caribbean ancestry men, 6,258 African American/Afro-Caribbean ancestry women, 2,285 South Asian ancestry men, 506 South Asian ancestry women, 195 Seychellois ancestry men, 266 Seychellois ancestry women		17	31303952	NF1	NF1, EVI2B	3_prime_UTR_variant
rs3118910	13q14.3	25673412	Shungin D	Nature	New genetic loci link adipose and insulin biology to body fat distribution.	Hip circumference	up to 56,910 European ancestry men, up to 86,570 European ancestry women	up to 36,570 European ancestry men, 30,172 European ancestry women, 915 Filipino ancestry men, 735 Filipino ancestry women, 2,351 African American/Afro-Caribbean ancestry men, 6,258 African American/Afro-Caribbean ancestry women, 2,285 South Asian ancestry men, 506 South Asian ancestry women, 195 Seychellois ancestry men, 266 Seychellois ancestry women		13	50535819	DLEU7	DLEU1 - LOC107984568	intron_variant
rs3127553	1p33	25673412	Shungin D	Nature	New genetic loci link adipose and insulin biology to body fat distribution.	Waist circumference	up to 56,910 European ancestry men, up to 86,570 European ancestry women	up to 36,570 European ancestry men, 30,172 European ancestry women, 915 Filipino ancestry men, 735 Filipino ancestry women, 2,351 African American/Afro-Caribbean ancestry men, 6,258 African American/Afro-Caribbean ancestry women, 2,285 South Asian ancestry men, 506 South Asian ancestry women, 195 Seychellois ancestry men, 266 Seychellois ancestry women		1	48972333	AGBL4	AGBL4	intron_variant
rs319564	13q31.3	25673412	Shungin D	Nature	New genetic loci link adipose and insulin biology to body fat distribution.	Waist-hip ratio	up to 56,910 European ancestry men, up to 86,570 European ancestry women	up to 36,570 European ancestry men, 30,172 European ancestry women, 915 Filipino ancestry men, 735 Filipino ancestry women, 2,351 African American/Afro-Caribbean ancestry men, 6,258 African American/Afro-Caribbean ancestry women, 2,285 South Asian ancestry men, 506 South Asian ancestry women, 195 Seychellois ancestry men, 266 Seychellois ancestry women		13	93180626	GPC6	LINC00363 - GPC6	regulatory_region_variant
rs355838		25673412	Shungin D	Nature	New genetic loci link adipose and insulin biology to body fat distribution.	Hip circumference	up to 56,910 European ancestry men, up to 86,570 European ancestry women	up to 36,570 European ancestry men, 30,172 European ancestry women, 915 Filipino ancestry men, 735 Filipino ancestry women, 2,351 African American/Afro-Caribbean ancestry men, 6,258 African American/Afro-Caribbean ancestry women, 2,285 South Asian ancestry men, 506 South Asian ancestry women, 195 Seychellois ancestry men, 266 Seychellois ancestry women		#NULL!	#NULL!	GRB14, COBLL1
rs3747579	16p13.3	25673412	Shungin D	Nature	New genetic loci link adipose and insulin biology to body fat distribution.	Hip circumference adjusted for BMI	up to 56,910 European ancestry men, up to 86,570 European ancestry women	up to 36,570 European ancestry men, 30,172 European ancestry women, 915 Filipino ancestry men, 735 Filipino ancestry women, 2,351 African American/Afro-Caribbean ancestry men, 6,258 African American/Afro-Caribbean ancestry women, 2,285 South Asian ancestry men, 506 South Asian ancestry women, 195 Seychellois ancestry men, 266 Seychellois ancestry women		16	4395326	CORO7	CORO7-PAM16, CORO7	missense_variant
rs3748656	1p13.2	25673412	Shungin D	Nature	New genetic loci link adipose and insulin biology to body fat distribution.	Hip circumference adjusted for BMI	up to 56,910 European ancestry men, up to 86,570 European ancestry women	up to 36,570 European ancestry men, 30,172 European ancestry women, 915 Filipino ancestry men, 735 Filipino ancestry women, 2,351 African American/Afro-Caribbean ancestry men, 6,258 African American/Afro-Caribbean ancestry women, 2,285 South Asian ancestry men, 506 South Asian ancestry women, 195 Seychellois ancestry men, 266 Seychellois ancestry women		1	112694059	MOV10	MOV10	synonymous_variant
rs3760318	17q11.2	25673412	Shungin D	Nature	New genetic loci link adipose and insulin biology to body fat distribution.	Waist circumference adjusted for body mass index	up to 56,910 European ancestry men, up to 86,570 European ancestry women	up to 36,570 European ancestry men, 30,172 European ancestry women, 915 Filipino ancestry men, 735 Filipino ancestry women, 2,351 African American/Afro-Caribbean ancestry men, 6,258 African American/Afro-Caribbean ancestry women, 2,285 South Asian ancestry men, 506 South Asian ancestry women, 195 Seychellois ancestry men, 266 Seychellois ancestry women		17	30920697	CENTA2	TEFM - ADAP2	intron_variant
rs3805389	4q12	25673412	Shungin D	Nature	New genetic loci link adipose and insulin biology to body fat distribution.	Waist-to-hip ratio adjusted for body mass index	up to 56,910 European ancestry men, up to 86,570 European ancestry women	up to 36,570 European ancestry men, 30,172 European ancestry women, 915 Filipino ancestry men, 735 Filipino ancestry women, 2,351 African American/Afro-Caribbean ancestry men, 6,258 African American/Afro-Caribbean ancestry women, 2,285 South Asian ancestry men, 506 South Asian ancestry women, 195 Seychellois ancestry men, 266 Seychellois ancestry women		4	55616583	NMU	NMU	intron_variant
rs3862030	10q24.32	25673412	Shungin D	Nature	New genetic loci link adipose and insulin biology to body fat distribution.	Waist circumference adjusted for body mass index	up to 56,910 European ancestry men, up to 86,570 European ancestry women	up to 36,570 European ancestry men, 30,172 European ancestry women, 915 Filipino ancestry men, 735 Filipino ancestry women, 2,351 African American/Afro-Caribbean ancestry men, 6,258 African American/Afro-Caribbean ancestry women, 2,285 South Asian ancestry men, 506 South Asian ancestry women, 195 Seychellois ancestry men, 266 Seychellois ancestry women		10	102567827	SUFU	SUFU	intron_variant
rs3897379	1q41	25673412	Shungin D	Nature	New genetic loci link adipose and insulin biology to body fat distribution.	Waist circumference adjusted for body mass index	up to 56,910 European ancestry men, up to 86,570 European ancestry women	up to 36,570 European ancestry men, 30,172 European ancestry women, 915 Filipino ancestry men, 735 Filipino ancestry women, 2,351 African American/Afro-Caribbean ancestry men, 6,258 African American/Afro-Caribbean ancestry women, 2,285 South Asian ancestry men, 506 South Asian ancestry women, 195 Seychellois ancestry men, 266 Seychellois ancestry women		1	219586391	LYPLAL1	LOC102723886 - ZC3H11B	intergenic_variant
rs3902751	7p15.2	25673412	Shungin D	Nature	New genetic loci link adipose and insulin biology to body fat distribution.	Waist-to-hip ratio adjusted for body mass index	up to 56,910 European ancestry men, up to 86,570 European ancestry women	up to 36,570 European ancestry men, 30,172 European ancestry women, 915 Filipino ancestry men, 735 Filipino ancestry women, 2,351 African American/Afro-Caribbean ancestry men, 6,258 African American/Afro-Caribbean ancestry women, 2,285 South Asian ancestry men, 506 South Asian ancestry women, 195 Seychellois ancestry men, 266 Seychellois ancestry women		7	25822019	NFE2L3	LOC646588 - LOC100506236	intergenic_variant
rs4081724	19q13.11	25673412	Shungin D	Nature	New genetic loci link adipose and insulin biology to body fat distribution.	Waist-to-hip ratio adjusted for body mass index	up to 56,910 European ancestry men, up to 86,570 European ancestry women	up to 36,570 European ancestry men, 30,172 European ancestry women, 915 Filipino ancestry men, 735 Filipino ancestry women, 2,351 African American/Afro-Caribbean ancestry men, 6,258 African American/Afro-Caribbean ancestry women, 2,285 South Asian ancestry men, 506 South Asian ancestry women, 195 Seychellois ancestry men, 266 Seychellois ancestry women		19	33334040	CEBPA	CEBPA-AS1 - RPS3AP50	intergenic_variant
rs4132228	3p14.1	25673412	Shungin D	Nature	New genetic loci link adipose and insulin biology to body fat distribution.	Hip circumference	up to 56,910 European ancestry men, up to 86,570 European ancestry women	up to 36,570 European ancestry men, 30,172 European ancestry women, 915 Filipino ancestry men, 735 Filipino ancestry women, 2,351 African American/Afro-Caribbean ancestry men, 6,258 African American/Afro-Caribbean ancestry women, 2,285 South Asian ancestry men, 506 South Asian ancestry women, 195 Seychellois ancestry men, 266 Seychellois ancestry women		3	64722438	ADAMTS9	ADAMTS9-AS2	intron_variant
rs42235	7q21.2	25673412	Shungin D	Nature	New genetic loci link adipose and insulin biology to body fat distribution.	Hip circumference adjusted for BMI	up to 56,910 European ancestry men, up to 86,570 European ancestry women	up to 36,570 European ancestry men, 30,172 European ancestry women, 915 Filipino ancestry men, 735 Filipino ancestry women, 2,351 African American/Afro-Caribbean ancestry men, 6,258 African American/Afro-Caribbean ancestry women, 2,285 South Asian ancestry men, 506 South Asian ancestry women, 195 Seychellois ancestry men, 266 Seychellois ancestry women		7	92618762	CDK6	CDK6	intron_variant
rs4243400	3q26.31	25673412	Shungin D	Nature	New genetic loci link adipose and insulin biology to body fat distribution.	Hip circumference adjusted for BMI	up to 56,910 European ancestry men, up to 86,570 European ancestry women	up to 36,570 European ancestry men, 30,172 European ancestry women, 915 Filipino ancestry men, 735 Filipino ancestry women, 2,351 African American/Afro-Caribbean ancestry men, 6,258 African American/Afro-Caribbean ancestry women, 2,285 South Asian ancestry men, 506 South Asian ancestry women, 195 Seychellois ancestry men, 266 Seychellois ancestry women		3	172253069	FNDC3B	FNDC3B	intron_variant
rs4246302	15q26.3	25673412	Shungin D	Nature	New genetic loci link adipose and insulin biology to body fat distribution.	Waist circumference adjusted for body mass index	up to 56,910 European ancestry men, up to 86,570 European ancestry women	up to 36,570 European ancestry men, 30,172 European ancestry women, 915 Filipino ancestry men, 735 Filipino ancestry women, 2,351 African American/Afro-Caribbean ancestry men, 6,258 African American/Afro-Caribbean ancestry women, 2,285 South Asian ancestry men, 506 South Asian ancestry women, 195 Seychellois ancestry men, 266 Seychellois ancestry women		15	100147762	ADAMTS17	ADAMTS17	intron_variant
rs4246307	15q26.3	25673412	Shungin D	Nature	New genetic loci link adipose and insulin biology to body fat distribution.	Hip circumference adjusted for BMI	up to 56,910 European ancestry men, up to 86,570 European ancestry women	up to 36,570 European ancestry men, 30,172 European ancestry women, 915 Filipino ancestry men, 735 Filipino ancestry women, 2,351 African American/Afro-Caribbean ancestry men, 6,258 African American/Afro-Caribbean ancestry women, 2,285 South Asian ancestry men, 506 South Asian ancestry women, 195 Seychellois ancestry men, 266 Seychellois ancestry women		15	100223619	ADAMTS17	ADAMTS17	intron_variant
rs4369779	18q11.2	25673412	Shungin D	Nature	New genetic loci link adipose and insulin biology to body fat distribution.	Hip circumference adjusted for BMI	up to 56,910 European ancestry men, up to 86,570 European ancestry women	up to 36,570 European ancestry men, 30,172 European ancestry women, 915 Filipino ancestry men, 735 Filipino ancestry women, 2,351 African American/Afro-Caribbean ancestry men, 6,258 African American/Afro-Caribbean ancestry women, 2,285 South Asian ancestry men, 506 South Asian ancestry women, 195 Seychellois ancestry men, 266 Seychellois ancestry women		18	23155444	CABLES1	CABLES1	intron_variant
rs4471313	1q24.2	25673412	Shungin D	Nature	New genetic loci link adipose and insulin biology to body fat distribution.	Waist-hip ratio	up to 56,910 European ancestry men, up to 86,570 European ancestry women	up to 36,570 European ancestry men, 30,172 European ancestry women, 915 Filipino ancestry men, 735 Filipino ancestry women, 2,351 African American/Afro-Caribbean ancestry men, 6,258 African American/Afro-Caribbean ancestry women, 2,285 South Asian ancestry men, 506 South Asian ancestry women, 195 Seychellois ancestry men, 266 Seychellois ancestry women		1	170398325	GORAB	HAUS4P1 - LOC101928650	intergenic_variant
rs4640244	17p11.2	25673412	Shungin D	Nature	New genetic loci link adipose and insulin biology to body fat distribution.	Waist-hip ratio	up to 56,910 European ancestry men, up to 86,570 European ancestry women	up to 36,570 European ancestry men, 30,172 European ancestry women, 915 Filipino ancestry men, 735 Filipino ancestry women, 2,351 African American/Afro-Caribbean ancestry men, 6,258 African American/Afro-Caribbean ancestry women, 2,285 South Asian ancestry men, 506 South Asian ancestry women, 195 Seychellois ancestry men, 266 Seychellois ancestry women		17	21380911	KCNJ12	KCNJ12	intron_variant
rs4715208	6p12.3	25673412	Shungin D	Nature	New genetic loci link adipose and insulin biology to body fat distribution.	Waist-hip ratio	up to 56,910 European ancestry men, up to 86,570 European ancestry women	up to 36,570 European ancestry men, 30,172 European ancestry women, 915 Filipino ancestry men, 735 Filipino ancestry women, 2,351 African American/Afro-Caribbean ancestry men, 6,258 African American/Afro-Caribbean ancestry women, 2,285 South Asian ancestry men, 506 South Asian ancestry women, 195 Seychellois ancestry men, 266 Seychellois ancestry women		6	50861758	TFAP2B	RPS17P5 - LOC100418898	upstream_gene_variant
rs4868125	5q35.1	25673412	Shungin D	Nature	New genetic loci link adipose and insulin biology to body fat distribution.	Waist circumference adjusted for body mass index	up to 56,910 European ancestry men, up to 86,570 European ancestry women	up to 36,570 European ancestry men, 30,172 European ancestry women, 915 Filipino ancestry men, 735 Filipino ancestry women, 2,351 African American/Afro-Caribbean ancestry men, 6,258 African American/Afro-Caribbean ancestry women, 2,285 South Asian ancestry men, 506 South Asian ancestry women, 195 Seychellois ancestry men, 266 Seychellois ancestry women		5	171854871	FBXW11	LOC107986476 - FBXW11	intergenic_variant
rs4883723	13q14.3	25673412	Shungin D	Nature	New genetic loci link adipose and insulin biology to body fat distribution.	Hip circumference	up to 56,910 European ancestry men, up to 86,570 European ancestry women	up to 36,570 European ancestry men, 30,172 European ancestry women, 915 Filipino ancestry men, 735 Filipino ancestry women, 2,351 African American/Afro-Caribbean ancestry men, 6,258 African American/Afro-Caribbean ancestry women, 2,285 South Asian ancestry men, 506 South Asian ancestry women, 195 Seychellois ancestry men, 266 Seychellois ancestry women		13	53509897	OLFM4	ZNF646P1 - LOC105370210	intergenic_variant
rs4889606	16p11.2	25673412	Shungin D	Nature	New genetic loci link adipose and insulin biology to body fat distribution.	Hip circumference	up to 56,910 European ancestry men, up to 86,570 European ancestry women	up to 36,570 European ancestry men, 30,172 European ancestry women, 915 Filipino ancestry men, 735 Filipino ancestry women, 2,351 African American/Afro-Caribbean ancestry men, 6,258 African American/Afro-Caribbean ancestry women, 2,285 South Asian ancestry men, 506 South Asian ancestry women, 195 Seychellois ancestry men, 266 Seychellois ancestry women		16	30999862	STX1B2	STX1B	intron_variant
rs4929927	11p15.4	25673412	Shungin D	Nature	New genetic loci link adipose and insulin biology to body fat distribution.	Waist-hip ratio	up to 56,910 European ancestry men, up to 86,570 European ancestry women	up to 36,570 European ancestry men, 30,172 European ancestry women, 915 Filipino ancestry men, 735 Filipino ancestry women, 2,351 African American/Afro-Caribbean ancestry men, 6,258 African American/Afro-Caribbean ancestry women, 2,285 South Asian ancestry men, 506 South Asian ancestry women, 195 Seychellois ancestry men, 266 Seychellois ancestry women		11	8636938	TRIM66	TRIM66	intron_variant
rs4973517	2q37.1	25673412	Shungin D	Nature	New genetic loci link adipose and insulin biology to body fat distribution.	Hip circumference adjusted for BMI	up to 56,910 European ancestry men, up to 86,570 European ancestry women	up to 36,570 European ancestry men, 30,172 European ancestry women, 915 Filipino ancestry men, 735 Filipino ancestry women, 2,351 African American/Afro-Caribbean ancestry men, 6,258 African American/Afro-Caribbean ancestry women, 2,285 South Asian ancestry men, 506 South Asian ancestry women, 195 Seychellois ancestry men, 266 Seychellois ancestry women		2	232297108	DIS3L2	DIS3L2	intron_variant
rs4985155	16p13.11	25673412	Shungin D	Nature	New genetic loci link adipose and insulin biology to body fat distribution.	Hip circumference	up to 56,910 European ancestry men, up to 86,570 European ancestry women	up to 36,570 European ancestry men, 30,172 European ancestry women, 915 Filipino ancestry men, 735 Filipino ancestry women, 2,351 African American/Afro-Caribbean ancestry men, 6,258 African American/Afro-Caribbean ancestry women, 2,285 South Asian ancestry men, 506 South Asian ancestry women, 195 Seychellois ancestry men, 266 Seychellois ancestry women		16	15035602	PDXDC1	PDXDC1	intron_variant
rs4988235	2q21.3	25673412	Shungin D	Nature	New genetic loci link adipose and insulin biology to body fat distribution.	Hip circumference	up to 56,910 European ancestry men, up to 86,570 European ancestry women	up to 36,570 European ancestry men, 30,172 European ancestry women, 915 Filipino ancestry men, 735 Filipino ancestry women, 2,351 African American/Afro-Caribbean ancestry men, 6,258 African American/Afro-Caribbean ancestry women, 2,285 South Asian ancestry men, 506 South Asian ancestry women, 195 Seychellois ancestry men, 266 Seychellois ancestry women		2	135851076	MCM6	MCM6	intron_variant
rs558003	13q14.3	25673412	Shungin D	Nature	New genetic loci link adipose and insulin biology to body fat distribution.	Hip circumference adjusted for BMI	up to 56,910 European ancestry men, up to 86,570 European ancestry women	up to 36,570 European ancestry men, 30,172 European ancestry women, 915 Filipino ancestry men, 735 Filipino ancestry women, 2,351 African American/Afro-Caribbean ancestry men, 6,258 African American/Afro-Caribbean ancestry women, 2,285 South Asian ancestry men, 506 South Asian ancestry women, 195 Seychellois ancestry men, 266 Seychellois ancestry women		13	50598827	DLEU7	DLEU1 - LOC107984568	intron_variant
rs561341	17q11.2	25673412	Shungin D	Nature	New genetic loci link adipose and insulin biology to body fat distribution.	Hip circumference adjusted for BMI	up to 56,910 European ancestry men, up to 86,570 European ancestry women	up to 36,570 European ancestry men, 30,172 European ancestry women, 915 Filipino ancestry men, 735 Filipino ancestry women, 2,351 African American/Afro-Caribbean ancestry men, 6,258 African American/Afro-Caribbean ancestry women, 2,285 South Asian ancestry men, 506 South Asian ancestry women, 195 Seychellois ancestry men, 266 Seychellois ancestry women		17	31989366	SUZ12	SUZ12	intron_variant
rs6060717	20q11.23	25673412	Shungin D	Nature	New genetic loci link adipose and insulin biology to body fat distribution.	Hip circumference adjusted for BMI	up to 56,910 European ancestry men, up to 86,570 European ancestry women	up to 36,570 European ancestry men, 30,172 European ancestry women, 915 Filipino ancestry men, 735 Filipino ancestry women, 2,351 African American/Afro-Caribbean ancestry men, 6,258 African American/Afro-Caribbean ancestry women, 2,285 South Asian ancestry men, 506 South Asian ancestry women, 195 Seychellois ancestry men, 266 Seychellois ancestry women		20	35956725	SCAND1	CNBD2	intron_variant
rs6088619	20q11.22	25673412	Shungin D	Nature	New genetic loci link adipose and insulin biology to body fat distribution.	Hip circumference adjusted for BMI	up to 56,910 European ancestry men, up to 86,570 European ancestry women	up to 36,570 European ancestry men, 30,172 European ancestry women, 915 Filipino ancestry men, 735 Filipino ancestry women, 2,351 African American/Afro-Caribbean ancestry men, 6,258 African American/Afro-Caribbean ancestry women, 2,285 South Asian ancestry men, 506 South Asian ancestry women, 195 Seychellois ancestry men, 266 Seychellois ancestry women		20	34824068	NCOA6	NCOA6	intron_variant
rs6141600	20q11.23	25673412	Shungin D	Nature	New genetic loci link adipose and insulin biology to body fat distribution.	Hip circumference	up to 56,910 European ancestry men, up to 86,570 European ancestry women	up to 36,570 European ancestry men, 30,172 European ancestry women, 915 Filipino ancestry men, 735 Filipino ancestry women, 2,351 African American/Afro-Caribbean ancestry men, 6,258 African American/Afro-Caribbean ancestry women, 2,285 South Asian ancestry men, 506 South Asian ancestry women, 195 Seychellois ancestry men, 266 Seychellois ancestry women		20	36124388	EPB41L1	EPB41L1	intron_variant
rs6440003	3q23	25673412	Shungin D	Nature	New genetic loci link adipose and insulin biology to body fat distribution.	Waist circumference	up to 56,910 European ancestry men, up to 86,570 European ancestry women	up to 36,570 European ancestry men, 30,172 European ancestry women, 915 Filipino ancestry men, 735 Filipino ancestry women, 2,351 African American/Afro-Caribbean ancestry men, 6,258 African American/Afro-Caribbean ancestry women, 2,285 South Asian ancestry men, 506 South Asian ancestry women, 195 Seychellois ancestry men, 266 Seychellois ancestry women		3	141375367	ZBTB38	ZBTB38	intron_variant
rs6470764	8q24.21	25673412	Shungin D	Nature	New genetic loci link adipose and insulin biology to body fat distribution.	Hip circumference adjusted for BMI	up to 56,910 European ancestry men, up to 86,570 European ancestry women	up to 36,570 European ancestry men, 30,172 European ancestry women, 915 Filipino ancestry men, 735 Filipino ancestry women, 2,351 African American/Afro-Caribbean ancestry men, 6,258 African American/Afro-Caribbean ancestry women, 2,285 South Asian ancestry men, 506 South Asian ancestry women, 195 Seychellois ancestry men, 266 Seychellois ancestry women		8	129713419	GSDMC	GSDMC	intergenic_variant
rs6545714	2p16.1	25673412	Shungin D	Nature	New genetic loci link adipose and insulin biology to body fat distribution.	Waist circumference	up to 56,910 European ancestry men, up to 86,570 European ancestry women	up to 36,570 European ancestry men, 30,172 European ancestry women, 915 Filipino ancestry men, 735 Filipino ancestry women, 2,351 African American/Afro-Caribbean ancestry men, 6,258 African American/Afro-Caribbean ancestry women, 2,285 South Asian ancestry men, 506 South Asian ancestry women, 195 Seychellois ancestry men, 266 Seychellois ancestry women		2	59080590	FLJ30838	LINC01122 - LOC101927285	intergenic_variant
rs6556079	5q35.2	25673412	Shungin D	Nature	New genetic loci link adipose and insulin biology to body fat distribution.	Hip circumference adjusted for BMI	up to 56,910 European ancestry men, up to 86,570 European ancestry women	up to 36,570 European ancestry men, 30,172 European ancestry women, 915 Filipino ancestry men, 735 Filipino ancestry women, 2,351 African American/Afro-Caribbean ancestry men, 6,258 African American/Afro-Caribbean ancestry women, 2,285 South Asian ancestry men, 506 South Asian ancestry women, 195 Seychellois ancestry men, 266 Seychellois ancestry women		5	173570075	FAM44B	LOC105377733 - LOC285593	intron_variant
rs6569648	6q23.1	25673412	Shungin D	Nature	New genetic loci link adipose and insulin biology to body fat distribution.	Hip circumference	up to 56,910 European ancestry men, up to 86,570 European ancestry women	up to 36,570 European ancestry men, 30,172 European ancestry women, 915 Filipino ancestry men, 735 Filipino ancestry women, 2,351 African American/Afro-Caribbean ancestry men, 6,258 African American/Afro-Caribbean ancestry women, 2,285 South Asian ancestry men, 506 South Asian ancestry women, 195 Seychellois ancestry men, 266 Seychellois ancestry women		6	130027974	L3MBTL3	L3MBTL3	intron_variant
rs6570507	6q24.2	25673412	Shungin D	Nature	New genetic loci link adipose and insulin biology to body fat distribution.	Waist circumference adjusted for body mass index	up to 56,910 European ancestry men, up to 86,570 European ancestry women	up to 36,570 European ancestry men, 30,172 European ancestry women, 915 Filipino ancestry men, 735 Filipino ancestry women, 2,351 African American/Afro-Caribbean ancestry men, 6,258 African American/Afro-Caribbean ancestry women, 2,285 South Asian ancestry men, 506 South Asian ancestry women, 195 Seychellois ancestry men, 266 Seychellois ancestry women		6	142358435	GPR126	ADGRG6	intron_variant
rs6570509	6q24.2	25673412	Shungin D	Nature	New genetic loci link adipose and insulin biology to body fat distribution.	Hip circumference adjusted for BMI	up to 56,910 European ancestry men, up to 86,570 European ancestry women	up to 36,570 European ancestry men, 30,172 European ancestry women, 915 Filipino ancestry men, 735 Filipino ancestry women, 2,351 African American/Afro-Caribbean ancestry men, 6,258 African American/Afro-Caribbean ancestry women, 2,285 South Asian ancestry men, 506 South Asian ancestry women, 195 Seychellois ancestry men, 266 Seychellois ancestry women		6	142395149	GPR126	ADGRG6	intron_variant
rs6604866	1p31.1	25673412	Shungin D	Nature	New genetic loci link adipose and insulin biology to body fat distribution.	Hip circumference	up to 56,910 European ancestry men, up to 86,570 European ancestry women	up to 36,570 European ancestry men, 30,172 European ancestry women, 915 Filipino ancestry men, 735 Filipino ancestry women, 2,351 African American/Afro-Caribbean ancestry men, 6,258 African American/Afro-Caribbean ancestry women, 2,285 South Asian ancestry men, 506 South Asian ancestry women, 195 Seychellois ancestry men, 266 Seychellois ancestry women		1	74526862	TNNI3K	TNNI3K, LOC105378803, FPGT-TNNI3K	intron_variant
rs663129	18q21.32	25673412	Shungin D	Nature	New genetic loci link adipose and insulin biology to body fat distribution.	Hip circumference	up to 56,910 European ancestry men, up to 86,570 European ancestry women	up to 36,570 European ancestry men, 30,172 European ancestry women, 915 Filipino ancestry men, 735 Filipino ancestry women, 2,351 African American/Afro-Caribbean ancestry men, 6,258 African American/Afro-Caribbean ancestry women, 2,285 South Asian ancestry men, 506 South Asian ancestry women, 195 Seychellois ancestry men, 266 Seychellois ancestry women		18	60171168	MC4R	RNU4-17P - LOC342784	intergenic_variant
rs6657613	1p36.13	25673412	Shungin D	Nature	New genetic loci link adipose and insulin biology to body fat distribution.	Hip circumference adjusted for BMI	up to 56,910 European ancestry men, up to 86,570 European ancestry women	up to 36,570 European ancestry men, 30,172 European ancestry women, 915 Filipino ancestry men, 735 Filipino ancestry women, 2,351 African American/Afro-Caribbean ancestry men, 6,258 African American/Afro-Caribbean ancestry women, 2,285 South Asian ancestry men, 506 South Asian ancestry women, 195 Seychellois ancestry men, 266 Seychellois ancestry women		1	17001705	ATP13A2	ATP13A2	intron_variant
rs6672530	1q42.13	25673412	Shungin D	Nature	New genetic loci link adipose and insulin biology to body fat distribution.	Hip circumference adjusted for BMI	up to 56,910 European ancestry men, up to 86,570 European ancestry women	up to 36,570 European ancestry men, 30,172 European ancestry women, 915 Filipino ancestry men, 735 Filipino ancestry women, 2,351 African American/Afro-Caribbean ancestry men, 6,258 African American/Afro-Caribbean ancestry women, 2,285 South Asian ancestry men, 506 South Asian ancestry women, 195 Seychellois ancestry men, 266 Seychellois ancestry women		1	227583515	ZNF678	ZNF678	intron_variant
rs6678622	1p31.1	25673412	Shungin D	Nature	New genetic loci link adipose and insulin biology to body fat distribution.	Hip circumference	up to 56,910 European ancestry men, up to 86,570 European ancestry women	up to 36,570 European ancestry men, 30,172 European ancestry women, 915 Filipino ancestry men, 735 Filipino ancestry women, 2,351 African American/Afro-Caribbean ancestry men, 6,258 African American/Afro-Caribbean ancestry women, 2,285 South Asian ancestry men, 506 South Asian ancestry women, 195 Seychellois ancestry men, 266 Seychellois ancestry women		1	77626794	ZZZ3	ZZZ3	intron_variant
rs6739772	2q37.3	25673412	Shungin D	Nature	New genetic loci link adipose and insulin biology to body fat distribution.	Hip circumference adjusted for BMI	up to 56,910 European ancestry men, up to 86,570 European ancestry women	up to 36,570 European ancestry men, 30,172 European ancestry women, 915 Filipino ancestry men, 735 Filipino ancestry women, 2,351 African American/Afro-Caribbean ancestry men, 6,258 African American/Afro-Caribbean ancestry women, 2,285 South Asian ancestry men, 506 South Asian ancestry women, 195 Seychellois ancestry men, 266 Seychellois ancestry women		2	240901294	C2orf54	C2orf54 - LOC728763	upstream_gene_variant
rs6845078	4p15.31	25673412	Shungin D	Nature	New genetic loci link adipose and insulin biology to body fat distribution.	Hip circumference adjusted for BMI	up to 56,910 European ancestry men, up to 86,570 European ancestry women	up to 36,570 European ancestry men, 30,172 European ancestry women, 915 Filipino ancestry men, 735 Filipino ancestry women, 2,351 African American/Afro-Caribbean ancestry men, 6,258 African American/Afro-Caribbean ancestry women, 2,285 South Asian ancestry men, 506 South Asian ancestry women, 195 Seychellois ancestry men, 266 Seychellois ancestry women		4	17950585	LCORL	LCORL	intron_variant
rs686320	11q13.1	25673412	Shungin D	Nature	New genetic loci link adipose and insulin biology to body fat distribution.	Hip circumference adjusted for BMI	up to 56,910 European ancestry men, up to 86,570 European ancestry women	up to 36,570 European ancestry men, 30,172 European ancestry women, 915 Filipino ancestry men, 735 Filipino ancestry women, 2,351 African American/Afro-Caribbean ancestry men, 6,258 African American/Afro-Caribbean ancestry women, 2,285 South Asian ancestry men, 506 South Asian ancestry women, 195 Seychellois ancestry men, 266 Seychellois ancestry women		11	65477067	MALAT1	LOC101927789 - LOC105369346	regulatory_region_variant
rs7007820	8q24.22	25673412	Shungin D	Nature	New genetic loci link adipose and insulin biology to body fat distribution.	Hip circumference adjusted for BMI	up to 56,910 European ancestry men, up to 86,570 European ancestry women	up to 36,570 European ancestry men, 30,172 European ancestry women, 915 Filipino ancestry men, 735 Filipino ancestry women, 2,351 African American/Afro-Caribbean ancestry men, 6,258 African American/Afro-Caribbean ancestry women, 2,285 South Asian ancestry men, 506 South Asian ancestry women, 195 Seychellois ancestry men, 266 Seychellois ancestry women		8	134604494	ZFAT	ZFAT	intron_variant
rs7008867	8p21.2	25673412	Shungin D	Nature	New genetic loci link adipose and insulin biology to body fat distribution.	Hip circumference adjusted for BMI	up to 56,910 European ancestry men, up to 86,570 European ancestry women	up to 36,570 European ancestry men, 30,172 European ancestry women, 915 Filipino ancestry men, 735 Filipino ancestry women, 2,351 African American/Afro-Caribbean ancestry men, 6,258 African American/Afro-Caribbean ancestry women, 2,285 South Asian ancestry men, 506 South Asian ancestry women, 195 Seychellois ancestry men, 266 Seychellois ancestry women		8	23525691	SLC25A37	LOC105379327 - SLC25A37	upstream_gene_variant
rs7044106	9q33.2	25673412	Shungin D	Nature	New genetic loci link adipose and insulin biology to body fat distribution.	Hip circumference adjusted for BMI	up to 56,910 European ancestry men, up to 86,570 European ancestry women	up to 36,570 European ancestry men, 30,172 European ancestry women, 915 Filipino ancestry men, 735 Filipino ancestry women, 2,351 African American/Afro-Caribbean ancestry men, 6,258 African American/Afro-Caribbean ancestry women, 2,285 South Asian ancestry men, 506 South Asian ancestry women, 195 Seychellois ancestry men, 266 Seychellois ancestry women		9	120731784	C5, FBXW2	AHCYP2 - FBXW2	regulatory_region_variant
rs714515	1q24.3	25673412	Shungin D	Nature	New genetic loci link adipose and insulin biology to body fat distribution.	Waist-to-hip ratio adjusted for body mass index	up to 56,910 European ancestry men, up to 86,570 European ancestry women	up to 36,570 European ancestry men, 30,172 European ancestry women, 915 Filipino ancestry men, 735 Filipino ancestry women, 2,351 African American/Afro-Caribbean ancestry men, 6,258 African American/Afro-Caribbean ancestry women, 2,285 South Asian ancestry men, 506 South Asian ancestry women, 195 Seychellois ancestry men, 266 Seychellois ancestry women		1	172383850	DNM3, PIGC	DNM3, LOC102724528	intron_variant
rs7166081	15q22.33	25673412	Shungin D	Nature	New genetic loci link adipose and insulin biology to body fat distribution.	Waist circumference adjusted for body mass index	up to 56,910 European ancestry men, up to 86,570 European ancestry women	up to 36,570 European ancestry men, 30,172 European ancestry women, 915 Filipino ancestry men, 735 Filipino ancestry women, 2,351 African American/Afro-Caribbean ancestry men, 6,258 African American/Afro-Caribbean ancestry women, 2,285 South Asian ancestry men, 506 South Asian ancestry women, 195 Seychellois ancestry men, 266 Seychellois ancestry women		15	67199963	SMAD3	SMAD3 - AAGAB	downstream_gene_variant
rs7183263	15q25.2	25673412	Shungin D	Nature	New genetic loci link adipose and insulin biology to body fat distribution.	Hip circumference	up to 56,910 European ancestry men, up to 86,570 European ancestry women	up to 36,570 European ancestry men, 30,172 European ancestry women, 915 Filipino ancestry men, 735 Filipino ancestry women, 2,351 African American/Afro-Caribbean ancestry men, 6,258 African American/Afro-Caribbean ancestry women, 2,285 South Asian ancestry men, 506 South Asian ancestry women, 195 Seychellois ancestry men, 266 Seychellois ancestry women		15	83904289	ADAMTSL3	ADAMTSL3	intron_variant
rs7187776	16p11.2	25673412	Shungin D	Nature	New genetic loci link adipose and insulin biology to body fat distribution.	Hip circumference adjusted for BMI	up to 56,910 European ancestry men, up to 86,570 European ancestry women	up to 36,570 European ancestry men, 30,172 European ancestry women, 915 Filipino ancestry men, 735 Filipino ancestry women, 2,351 African American/Afro-Caribbean ancestry men, 6,258 African American/Afro-Caribbean ancestry women, 2,285 South Asian ancestry men, 506 South Asian ancestry women, 195 Seychellois ancestry men, 266 Seychellois ancestry women		16	28846324	TUFM	TUFM	5_prime_UTR_variant
rs7223966	17q23.3	25673412	Shungin D	Nature	New genetic loci link adipose and insulin biology to body fat distribution.	Hip circumference adjusted for BMI	up to 56,910 European ancestry men, up to 86,570 European ancestry women	up to 36,570 European ancestry men, 30,172 European ancestry women, 915 Filipino ancestry men, 735 Filipino ancestry women, 2,351 African American/Afro-Caribbean ancestry men, 6,258 African American/Afro-Caribbean ancestry women, 2,285 South Asian ancestry men, 506 South Asian ancestry women, 195 Seychellois ancestry men, 266 Seychellois ancestry women		17	63816038	DDX42	DDX42	intron_variant
rs722585	6p25.3	25673412	Shungin D	Nature	New genetic loci link adipose and insulin biology to body fat distribution.	Hip circumference adjusted for BMI	up to 56,910 European ancestry men, up to 86,570 European ancestry women	up to 36,570 European ancestry men, 30,172 European ancestry women, 915 Filipino ancestry men, 735 Filipino ancestry women, 2,351 African American/Afro-Caribbean ancestry men, 6,258 African American/Afro-Caribbean ancestry women, 2,285 South Asian ancestry men, 506 South Asian ancestry women, 195 Seychellois ancestry men, 266 Seychellois ancestry women		6	1775629	GMDS	GMDS	intron_variant
rs7227255	18q21.32	25673412	Shungin D	Nature	New genetic loci link adipose and insulin biology to body fat distribution.	Hip circumference	up to 56,910 European ancestry men, up to 86,570 European ancestry women	up to 36,570 European ancestry men, 30,172 European ancestry women, 915 Filipino ancestry men, 735 Filipino ancestry women, 2,351 African American/Afro-Caribbean ancestry men, 6,258 African American/Afro-Caribbean ancestry women, 2,285 South Asian ancestry men, 506 South Asian ancestry women, 195 Seychellois ancestry men, 266 Seychellois ancestry women		18	60388498	MC4R	MC4R - LOC101901828	intergenic_variant
rs724016	3q23	25673412	Shungin D	Nature	New genetic loci link adipose and insulin biology to body fat distribution.	Hip circumference adjusted for BMI	up to 56,910 European ancestry men, up to 86,570 European ancestry women	up to 36,570 European ancestry men, 30,172 European ancestry women, 915 Filipino ancestry men, 735 Filipino ancestry women, 2,351 African American/Afro-Caribbean ancestry men, 6,258 African American/Afro-Caribbean ancestry women, 2,285 South Asian ancestry men, 506 South Asian ancestry women, 195 Seychellois ancestry men, 266 Seychellois ancestry women		3	141386728	ZBTB38	ZBTB38	5_prime_UTR_variant
rs7521902	1p36.12	25673412	Shungin D	Nature	New genetic loci link adipose and insulin biology to body fat distribution.	Hip circumference adjusted for BMI	up to 56,910 European ancestry men, up to 86,570 European ancestry women	up to 36,570 European ancestry men, 30,172 European ancestry women, 915 Filipino ancestry men, 735 Filipino ancestry women, 2,351 African American/Afro-Caribbean ancestry men, 6,258 African American/Afro-Caribbean ancestry women, 2,285 South Asian ancestry men, 506 South Asian ancestry women, 195 Seychellois ancestry men, 266 Seychellois ancestry women		1	22164231	WNT4	LOC105376850	intergenic_variant
rs7621331	3q22.3	25673412	Shungin D	Nature	New genetic loci link adipose and insulin biology to body fat distribution.	Waist circumference adjusted for body mass index	up to 56,910 European ancestry men, up to 86,570 European ancestry women	up to 36,570 European ancestry men, 30,172 European ancestry women, 915 Filipino ancestry men, 735 Filipino ancestry women, 2,351 African American/Afro-Caribbean ancestry men, 6,258 African American/Afro-Caribbean ancestry women, 2,285 South Asian ancestry men, 506 South Asian ancestry women, 195 Seychellois ancestry men, 266 Seychellois ancestry women		3	136043085	PPP2R3A	PPP2R3A	intron_variant
rs7684221	4p15.31	25673412	Shungin D	Nature	New genetic loci link adipose and insulin biology to body fat distribution.	Waist circumference adjusted for body mass index	up to 56,910 European ancestry men, up to 86,570 European ancestry women	up to 36,570 European ancestry men, 30,172 European ancestry women, 915 Filipino ancestry men, 735 Filipino ancestry women, 2,351 African American/Afro-Caribbean ancestry men, 6,258 African American/Afro-Caribbean ancestry women, 2,285 South Asian ancestry men, 506 South Asian ancestry women, 195 Seychellois ancestry men, 266 Seychellois ancestry women		4	17955731	LCORL	LCORL	intron_variant
rs7705502	5q35.2	25673412	Shungin D	Nature	New genetic loci link adipose and insulin biology to body fat distribution.	Waist-to-hip ratio adjusted for body mass index	up to 56,910 European ancestry men, up to 86,570 European ancestry women	up to 36,570 European ancestry men, 30,172 European ancestry women, 915 Filipino ancestry men, 735 Filipino ancestry women, 2,351 African American/Afro-Caribbean ancestry men, 6,258 African American/Afro-Caribbean ancestry women, 2,285 South Asian ancestry men, 506 South Asian ancestry women, 195 Seychellois ancestry men, 266 Seychellois ancestry women		5	173893812	CPEB4	CPEB4	intron_variant
rs7733331	5p13.3	25673412	Shungin D	Nature	New genetic loci link adipose and insulin biology to body fat distribution.	Waist circumference adjusted for body mass index	up to 56,910 European ancestry men, up to 86,570 European ancestry women	up to 36,570 European ancestry men, 30,172 European ancestry women, 915 Filipino ancestry men, 735 Filipino ancestry women, 2,351 African American/Afro-Caribbean ancestry men, 6,258 African American/Afro-Caribbean ancestry women, 2,285 South Asian ancestry men, 506 South Asian ancestry women, 195 Seychellois ancestry men, 266 Seychellois ancestry women		5	32828740	C5orf23	NPR3 - LOC340113	regulatory_region_variant
rs7739232	6p12.1	25673412	Shungin D	Nature	New genetic loci link adipose and insulin biology to body fat distribution.	Hip circumference adjusted for BMI	up to 56,910 European ancestry men, up to 86,570 European ancestry women	up to 36,570 European ancestry men, 30,172 European ancestry women, 915 Filipino ancestry men, 735 Filipino ancestry women, 2,351 African American/Afro-Caribbean ancestry men, 6,258 African American/Afro-Caribbean ancestry women, 2,285 South Asian ancestry men, 506 South Asian ancestry women, 195 Seychellois ancestry men, 266 Seychellois ancestry women		6	53675537	KLHL31	KLHL31 - LRRC1	intergenic_variant
rs7741091	6p21.33	25673412	Shungin D	Nature	New genetic loci link adipose and insulin biology to body fat distribution.	Hip circumference adjusted for BMI	up to 56,910 European ancestry men, up to 86,570 European ancestry women	up to 36,570 European ancestry men, 30,172 European ancestry women, 915 Filipino ancestry men, 735 Filipino ancestry women, 2,351 African American/Afro-Caribbean ancestry men, 6,258 African American/Afro-Caribbean ancestry women, 2,285 South Asian ancestry men, 506 South Asian ancestry women, 195 Seychellois ancestry men, 266 Seychellois ancestry women		6	31384854	MICA	HLA-S - LOC101929072	upstream_gene_variant
rs7759742	6p21.32	25673412	Shungin D	Nature	New genetic loci link adipose and insulin biology to body fat distribution.	Waist-to-hip ratio adjusted for body mass index	up to 56,910 European ancestry men, up to 86,570 European ancestry women	up to 36,570 European ancestry men, 30,172 European ancestry women, 915 Filipino ancestry men, 735 Filipino ancestry women, 2,351 African American/Afro-Caribbean ancestry men, 6,258 African American/Afro-Caribbean ancestry women, 2,285 South Asian ancestry men, 506 South Asian ancestry women, 195 Seychellois ancestry men, 266 Seychellois ancestry women		6	32413959	BTNL2	BTNL2 - HLA-DRA	regulatory_region_variant
rs7773004		25673412	Shungin D	Nature	New genetic loci link adipose and insulin biology to body fat distribution.	Waist circumference adjusted for body mass index	up to 56,910 European ancestry men, up to 86,570 European ancestry women	up to 36,570 European ancestry men, 30,172 European ancestry women, 915 Filipino ancestry men, 735 Filipino ancestry women, 2,351 African American/Afro-Caribbean ancestry men, 6,258 African American/Afro-Caribbean ancestry women, 2,285 South Asian ancestry men, 506 South Asian ancestry women, 195 Seychellois ancestry men, 266 Seychellois ancestry women		#NULL!	#NULL!	HIST1H3G, HIST1H2BH
rs7917772	10q24.32	25673412	Shungin D	Nature	New genetic loci link adipose and insulin biology to body fat distribution.	Waist-to-hip ratio adjusted for body mass index	up to 56,910 European ancestry men, up to 86,570 European ancestry women	up to 36,570 European ancestry men, 30,172 European ancestry women, 915 Filipino ancestry men, 735 Filipino ancestry women, 2,351 African American/Afro-Caribbean ancestry men, 6,258 African American/Afro-Caribbean ancestry women, 2,285 South Asian ancestry men, 506 South Asian ancestry women, 195 Seychellois ancestry men, 266 Seychellois ancestry women		10	102727686	SFXN2	SFXN2	3_prime_UTR_variant
rs7970350	12q14.3	25673412	Shungin D	Nature	New genetic loci link adipose and insulin biology to body fat distribution.	Waist circumference adjusted for body mass index	up to 56,910 European ancestry men, up to 86,570 European ancestry women	up to 36,570 European ancestry men, 30,172 European ancestry women, 915 Filipino ancestry men, 735 Filipino ancestry women, 2,351 African American/Afro-Caribbean ancestry men, 6,258 African American/Afro-Caribbean ancestry women, 2,285 South Asian ancestry men, 506 South Asian ancestry women, 195 Seychellois ancestry men, 266 Seychellois ancestry women		12	65966384	HMGA2	HMGA2 - MIR6074	downstream_gene_variant
rs798497	7p22.3	25673412	Shungin D	Nature	New genetic loci link adipose and insulin biology to body fat distribution.	Hip circumference adjusted for BMI	up to 56,910 European ancestry men, up to 86,570 European ancestry women	up to 36,570 European ancestry men, 30,172 European ancestry women, 915 Filipino ancestry men, 735 Filipino ancestry women, 2,351 African American/Afro-Caribbean ancestry men, 6,258 African American/Afro-Caribbean ancestry women, 2,285 South Asian ancestry men, 506 South Asian ancestry women, 195 Seychellois ancestry men, 266 Seychellois ancestry women		7	2756323	GNA12	AMZ1, GNA12	intron_variant
rs798502	7p22.3	25673412	Shungin D	Nature	New genetic loci link adipose and insulin biology to body fat distribution.	Waist circumference adjusted for body mass index	up to 56,910 European ancestry men, up to 86,570 European ancestry women	up to 36,570 European ancestry men, 30,172 European ancestry women, 915 Filipino ancestry men, 735 Filipino ancestry women, 2,351 African American/Afro-Caribbean ancestry men, 6,258 African American/Afro-Caribbean ancestry women, 2,285 South Asian ancestry men, 506 South Asian ancestry women, 195 Seychellois ancestry men, 266 Seychellois ancestry women		7	2750246	GNA12	AMZ1, GNA12	intron_variant
rs798528	7p22.3	25673412	Shungin D	Nature	New genetic loci link adipose and insulin biology to body fat distribution.	Hip circumference	up to 56,910 European ancestry men, up to 86,570 European ancestry women	up to 36,570 European ancestry men, 30,172 European ancestry women, 915 Filipino ancestry men, 735 Filipino ancestry women, 2,351 African American/Afro-Caribbean ancestry men, 6,258 African American/Afro-Caribbean ancestry women, 2,285 South Asian ancestry men, 506 South Asian ancestry women, 195 Seychellois ancestry men, 266 Seychellois ancestry women		7	2732797	GNA12	AMZ1, GNA12	intron_variant
rs8030605	15q21.3	25673412	Shungin D	Nature	New genetic loci link adipose and insulin biology to body fat distribution.	Waist-to-hip ratio adjusted for body mass index	up to 56,910 European ancestry men, up to 86,570 European ancestry women	up to 36,570 European ancestry men, 30,172 European ancestry women, 915 Filipino ancestry men, 735 Filipino ancestry women, 2,351 African American/Afro-Caribbean ancestry men, 6,258 African American/Afro-Caribbean ancestry women, 2,285 South Asian ancestry men, 506 South Asian ancestry women, 195 Seychellois ancestry men, 266 Seychellois ancestry women		15	56212400	RFX7	RFX7	intron_variant
rs822531	7q36.1	25673412	Shungin D	Nature	New genetic loci link adipose and insulin biology to body fat distribution.	Waist circumference adjusted for body mass index	up to 56,910 European ancestry men, up to 86,570 European ancestry women	up to 36,570 European ancestry men, 30,172 European ancestry women, 915 Filipino ancestry men, 735 Filipino ancestry women, 2,351 African American/Afro-Caribbean ancestry men, 6,258 African American/Afro-Caribbean ancestry women, 2,285 South Asian ancestry men, 506 South Asian ancestry women, 195 Seychellois ancestry men, 266 Seychellois ancestry women		7	148932667	EZH2	RN7SL569P - RNY5	intergenic_variant
rs849141	7p15.1	25673412	Shungin D	Nature	New genetic loci link adipose and insulin biology to body fat distribution.	Hip circumference adjusted for BMI	up to 56,910 European ancestry men, up to 86,570 European ancestry women	up to 36,570 European ancestry men, 30,172 European ancestry women, 915 Filipino ancestry men, 735 Filipino ancestry women, 2,351 African American/Afro-Caribbean ancestry men, 6,258 African American/Afro-Caribbean ancestry women, 2,285 South Asian ancestry men, 506 South Asian ancestry women, 195 Seychellois ancestry men, 266 Seychellois ancestry women		7	28145472	JAZF1	JAZF1	intron_variant
rs882367	17q23.2	25673412	Shungin D	Nature	New genetic loci link adipose and insulin biology to body fat distribution.	Waist circumference adjusted for body mass index	up to 56,910 European ancestry men, up to 86,570 European ancestry women	up to 36,570 European ancestry men, 30,172 European ancestry women, 915 Filipino ancestry men, 735 Filipino ancestry women, 2,351 African American/Afro-Caribbean ancestry men, 6,258 African American/Afro-Caribbean ancestry women, 2,285 South Asian ancestry men, 506 South Asian ancestry women, 195 Seychellois ancestry men, 266 Seychellois ancestry women		17	61417213	C17orf82	C17orf82 - TBX4	downstream_gene_variant
rs891088	19p13.2	25673412	Shungin D	Nature	New genetic loci link adipose and insulin biology to body fat distribution.	Hip circumference adjusted for BMI	up to 56,910 European ancestry men, up to 86,570 European ancestry women	up to 36,570 European ancestry men, 30,172 European ancestry women, 915 Filipino ancestry men, 735 Filipino ancestry women, 2,351 African American/Afro-Caribbean ancestry men, 6,258 African American/Afro-Caribbean ancestry women, 2,285 South Asian ancestry men, 506 South Asian ancestry women, 195 Seychellois ancestry men, 266 Seychellois ancestry women		19	7184751	INSR	INSR	intron_variant
rs905938	1q21.3	25673412	Shungin D	Nature	New genetic loci link adipose and insulin biology to body fat distribution.	Waist-to-hip ratio adjusted for body mass index	up to 56,910 European ancestry men, up to 86,570 European ancestry women	up to 36,570 European ancestry men, 30,172 European ancestry women, 915 Filipino ancestry men, 735 Filipino ancestry women, 2,351 African American/Afro-Caribbean ancestry men, 6,258 African American/Afro-Caribbean ancestry women, 2,285 South Asian ancestry men, 506 South Asian ancestry women, 195 Seychellois ancestry men, 266 Seychellois ancestry women		1	155018913	DCST2	DCST2	intron_variant
rs9388766	6q23.1	25673412	Shungin D	Nature	New genetic loci link adipose and insulin biology to body fat distribution.	Hip circumference adjusted for BMI	up to 56,910 European ancestry men, up to 86,570 European ancestry women	up to 36,570 European ancestry men, 30,172 European ancestry women, 915 Filipino ancestry men, 735 Filipino ancestry women, 2,351 African American/Afro-Caribbean ancestry men, 6,258 African American/Afro-Caribbean ancestry women, 2,285 South Asian ancestry men, 506 South Asian ancestry women, 195 Seychellois ancestry men, 266 Seychellois ancestry women		6	130033710	L3MBTL3	L3MBTL3	intron_variant
rs9469761	6p21.31	25673412	Shungin D	Nature	New genetic loci link adipose and insulin biology to body fat distribution.	Hip circumference	up to 56,910 European ancestry men, up to 86,570 European ancestry women	up to 36,570 European ancestry men, 30,172 European ancestry women, 915 Filipino ancestry men, 735 Filipino ancestry women, 2,351 African American/Afro-Caribbean ancestry men, 6,258 African American/Afro-Caribbean ancestry women, 2,285 South Asian ancestry men, 506 South Asian ancestry women, 195 Seychellois ancestry men, 266 Seychellois ancestry women		6	34268652	NUDT3	RPL35P2 - RPS10-NUDT3	intron_variant
rs951252	4q31.21	25673412	Shungin D	Nature	New genetic loci link adipose and insulin biology to body fat distribution.	Hip circumference	up to 56,910 European ancestry men, up to 86,570 European ancestry women	up to 36,570 European ancestry men, 30,172 European ancestry women, 915 Filipino ancestry men, 735 Filipino ancestry women, 2,351 African American/Afro-Caribbean ancestry men, 6,258 African American/Afro-Caribbean ancestry women, 2,285 South Asian ancestry men, 506 South Asian ancestry women, 195 Seychellois ancestry men, 266 Seychellois ancestry women		4	144903999	ANAPC10, HHIP	HSPD1P5 - ANAPC10	intron_variant
rs9687846	5q11.2	25673412	Shungin D	Nature	New genetic loci link adipose and insulin biology to body fat distribution.	Waist-to-hip ratio adjusted for body mass index	up to 56,910 European ancestry men, up to 86,570 European ancestry women	up to 36,570 European ancestry men, 30,172 European ancestry women, 915 Filipino ancestry men, 735 Filipino ancestry women, 2,351 African American/Afro-Caribbean ancestry men, 6,258 African American/Afro-Caribbean ancestry women, 2,285 South Asian ancestry men, 506 South Asian ancestry women, 195 Seychellois ancestry men, 266 Seychellois ancestry women		5	56566067	MAP3K1	LOC101928448	intron_variant
rs9890032	17q11.2	25673412	Shungin D	Nature	New genetic loci link adipose and insulin biology to body fat distribution.	Hip circumference adjusted for BMI	up to 56,910 European ancestry men, up to 86,570 European ancestry women	up to 36,570 European ancestry men, 30,172 European ancestry women, 915 Filipino ancestry men, 735 Filipino ancestry women, 2,351 African American/Afro-Caribbean ancestry men, 6,258 African American/Afro-Caribbean ancestry women, 2,285 South Asian ancestry men, 506 South Asian ancestry women, 195 Seychellois ancestry men, 266 Seychellois ancestry women		17	30838916	ATAD5	ATAD5	intron_variant
rs991967	1q41	25673412	Shungin D	Nature	New genetic loci link adipose and insulin biology to body fat distribution.	Hip circumference adjusted for BMI	up to 56,910 European ancestry men, up to 86,570 European ancestry women	up to 36,570 European ancestry men, 30,172 European ancestry women, 915 Filipino ancestry men, 735 Filipino ancestry women, 2,351 African American/Afro-Caribbean ancestry men, 6,258 African American/Afro-Caribbean ancestry women, 2,285 South Asian ancestry men, 506 South Asian ancestry women, 195 Seychellois ancestry men, 266 Seychellois ancestry women		1	218442109	TGFB2	TGFB2	3_prime_UTR_variant
rs9939973	16q12.2	25673412	Shungin D	Nature	New genetic loci link adipose and insulin biology to body fat distribution.	Hip circumference	up to 56,910 European ancestry men, up to 86,570 European ancestry women	up to 36,570 European ancestry men, 30,172 European ancestry women, 915 Filipino ancestry men, 735 Filipino ancestry women, 2,351 African American/Afro-Caribbean ancestry men, 6,258 African American/Afro-Caribbean ancestry women, 2,285 South Asian ancestry men, 506 South Asian ancestry women, 195 Seychellois ancestry men, 266 Seychellois ancestry women		16	53766656	FTO	FTO	intron_variant
rs9977276	21q22.3	25673412	Shungin D	Nature	New genetic loci link adipose and insulin biology to body fat distribution.	Waist circumference adjusted for body mass index	up to 56,910 European ancestry men, up to 86,570 European ancestry women	up to 36,570 European ancestry men, 30,172 European ancestry women, 915 Filipino ancestry men, 735 Filipino ancestry women, 2,351 African American/Afro-Caribbean ancestry men, 6,258 African American/Afro-Caribbean ancestry women, 2,285 South Asian ancestry men, 506 South Asian ancestry women, 195 Seychellois ancestry men, 266 Seychellois ancestry women		21	46016413	COL6A1	COL6A1 - LOC105372842	intergenic_variant
rs9991328	4q22.1	25673412	Shungin D	Nature	New genetic loci link adipose and insulin biology to body fat distribution.	Waist-to-hip ratio adjusted for body mass index	up to 56,910 European ancestry men, up to 86,570 European ancestry women	up to 36,570 European ancestry men, 30,172 European ancestry women, 915 Filipino ancestry men, 735 Filipino ancestry women, 2,351 African American/Afro-Caribbean ancestry men, 6,258 African American/Afro-Caribbean ancestry women, 2,285 South Asian ancestry men, 506 South Asian ancestry women, 195 Seychellois ancestry men, 266 Seychellois ancestry women		4	88791970	FAM13A	FAM13A	intron_variant
rs9993613	4q13.3	25673412	Shungin D	Nature	New genetic loci link adipose and insulin biology to body fat distribution.	Hip circumference adjusted for BMI	up to 56,910 European ancestry men, up to 86,570 European ancestry women	up to 36,570 European ancestry men, 30,172 European ancestry women, 915 Filipino ancestry men, 735 Filipino ancestry women, 2,351 African American/Afro-Caribbean ancestry men, 6,258 African American/Afro-Caribbean ancestry women, 2,285 South Asian ancestry men, 506 South Asian ancestry women, 195 Seychellois ancestry men, 266 Seychellois ancestry women		4	72610297	ADAMTS3	ADAMTS3 - HNRNPA1P67	intergenic_variant
rs10132280	14q12	25673413	Locke AE	Nature	Genetic studies of body mass index yield new insights for obesity biology.	Body mass index	up to 104,666 European ancestry male individuals, up to 132,115 European ancestry female individuals, 370 African American male individuals, 517 African American female individuals, 512 Hispanic male individuals, 764 Hispanic female individuals	up to 48,274 European ancestry male individuals, up to 39,864 European ancestry female individuals, 2,441 African American or Afro-Caribbean male individuals, 6,314 African American or Afro-Caribbean female individuals, 919 Filipino male individuals, 828 Filipino female individuals, 205 Seychelles male individuals, 287 Seychelles female individuals, 2,964 South Asian ancestry male individuals, 65…		14	25458973	STXBP6	LOC401767 - LOC105370416	intergenic_variant
rs10182181	2p23.3	25673413	Locke AE	Nature	Genetic studies of body mass index yield new insights for obesity biology.	Body mass index	up to 104,666 European ancestry male individuals, up to 132,115 European ancestry female individuals, 370 African American male individuals, 517 African American female individuals, 512 Hispanic male individuals, 764 Hispanic female individuals	up to 48,274 European ancestry male individuals, up to 39,864 European ancestry female individuals, 2,441 African American or Afro-Caribbean male individuals, 6,314 African American or Afro-Caribbean female individuals, 919 Filipino male individuals, 828 Filipino female individuals, 205 Seychelles male individuals, 287 Seychelles female individuals, 2,964 South Asian ancestry male individuals, 65…		2	24927427	ADCY3	ADCY3 - DNAJC27	intergenic_variant
rs10938397	4p12	25673413	Locke AE	Nature	Genetic studies of body mass index yield new insights for obesity biology.	Body mass index	up to 104,666 European ancestry male individuals, up to 132,115 European ancestry female individuals, 370 African American male individuals, 517 African American female individuals, 512 Hispanic male individuals, 764 Hispanic female individuals	up to 48,274 European ancestry male individuals, up to 39,864 European ancestry female individuals, 2,441 African American or Afro-Caribbean male individuals, 6,314 African American or Afro-Caribbean female individuals, 919 Filipino male individuals, 828 Filipino female individuals, 205 Seychelles male individuals, 287 Seychelles female individuals, 2,964 South Asian ancestry male individuals, 65…		4	45180510	GNPDA2	LOC100533736 - PRKRIRP9	intergenic_variant
rs10968576	9p21.1	25673413	Locke AE	Nature	Genetic studies of body mass index yield new insights for obesity biology.	Body mass index	up to 104,666 European ancestry male individuals, up to 132,115 European ancestry female individuals, 370 African American male individuals, 517 African American female individuals, 512 Hispanic male individuals, 764 Hispanic female individuals	up to 48,274 European ancestry male individuals, up to 39,864 European ancestry female individuals, 2,441 African American or Afro-Caribbean male individuals, 6,314 African American or Afro-Caribbean female individuals, 919 Filipino male individuals, 828 Filipino female individuals, 205 Seychelles male individuals, 287 Seychelles female individuals, 2,964 South Asian ancestry male individuals, 65…		9	28414341	LINGO2	LINGO2	intron_variant
rs11030104	11p14.1	25673413	Locke AE	Nature	Genetic studies of body mass index yield new insights for obesity biology.	Body mass index	up to 104,666 European ancestry male individuals, up to 132,115 European ancestry female individuals, 370 African American male individuals, 517 African American female individuals, 512 Hispanic male individuals, 764 Hispanic female individuals	up to 48,274 European ancestry male individuals, up to 39,864 European ancestry female individuals, 2,441 African American or Afro-Caribbean male individuals, 6,314 African American or Afro-Caribbean female individuals, 919 Filipino male individuals, 828 Filipino female individuals, 205 Seychelles male individuals, 287 Seychelles female individuals, 2,964 South Asian ancestry male individuals, 65…		11	27662970	BDNF	BDNF, BDNF-AS	intron_variant
rs11057405	12q24.31	25673413	Locke AE	Nature	Genetic studies of body mass index yield new insights for obesity biology.	Body mass index	up to 104,666 European ancestry male individuals, up to 132,115 European ancestry female individuals, 370 African American male individuals, 517 African American female individuals, 512 Hispanic male individuals, 764 Hispanic female individuals	up to 48,274 European ancestry male individuals, up to 39,864 European ancestry female individuals, 2,441 African American or Afro-Caribbean male individuals, 6,314 African American or Afro-Caribbean female individuals, 919 Filipino male individuals, 828 Filipino female individuals, 205 Seychelles male individuals, 287 Seychelles female individuals, 2,964 South Asian ancestry male individuals, 65…		12	122297350	CLIP1	CLIP1	intron_variant
rs11126666	2p23.3	25673413	Locke AE	Nature	Genetic studies of body mass index yield new insights for obesity biology.	Body mass index	up to 104,666 European ancestry male individuals, up to 132,115 European ancestry female individuals, 370 African American male individuals, 517 African American female individuals, 512 Hispanic male individuals, 764 Hispanic female individuals	up to 48,274 European ancestry male individuals, up to 39,864 European ancestry female individuals, 2,441 African American or Afro-Caribbean male individuals, 6,314 African American or Afro-Caribbean female individuals, 919 Filipino male individuals, 828 Filipino female individuals, 205 Seychelles male individuals, 287 Seychelles female individuals, 2,964 South Asian ancestry male individuals, 65…		2	26705943	KCNK3	KCNK3	intron_variant
rs11165643	1p21.3	25673413	Locke AE	Nature	Genetic studies of body mass index yield new insights for obesity biology.	Body mass index	up to 104,666 European ancestry male individuals, up to 132,115 European ancestry female individuals, 370 African American male individuals, 517 African American female individuals, 512 Hispanic male individuals, 764 Hispanic female individuals	up to 48,274 European ancestry male individuals, up to 39,864 European ancestry female individuals, 2,441 African American or Afro-Caribbean male individuals, 6,314 African American or Afro-Caribbean female individuals, 919 Filipino male individuals, 828 Filipino female individuals, 205 Seychelles male individuals, 287 Seychelles female individuals, 2,964 South Asian ancestry male individuals, 65…		1	96458541	PTBP2	EEF1A1P11 - LOC105378866	intergenic_variant
rs1167827	7q11.23	25673413	Locke AE	Nature	Genetic studies of body mass index yield new insights for obesity biology.	Body mass index	up to 104,666 European ancestry male individuals, up to 132,115 European ancestry female individuals, 370 African American male individuals, 517 African American female individuals, 512 Hispanic male individuals, 764 Hispanic female individuals	up to 48,274 European ancestry male individuals, up to 39,864 European ancestry female individuals, 2,441 African American or Afro-Caribbean male individuals, 6,314 African American or Afro-Caribbean female individuals, 919 Filipino male individuals, 828 Filipino female individuals, 205 Seychelles male individuals, 287 Seychelles female individuals, 2,964 South Asian ancestry male individuals, 65…		7	75533848	HIP1	HIP1	3_prime_UTR_variant
rs11688816	2p15	25673413	Locke AE	Nature	Genetic studies of body mass index yield new insights for obesity biology.	Body mass index	up to 104,666 European ancestry male individuals, up to 132,115 European ancestry female individuals, 370 African American male individuals, 517 African American female individuals, 512 Hispanic male individuals, 764 Hispanic female individuals	up to 48,274 European ancestry male individuals, up to 39,864 European ancestry female individuals, 2,441 African American or Afro-Caribbean male individuals, 6,314 African American or Afro-Caribbean female individuals, 919 Filipino male individuals, 828 Filipino female individuals, 205 Seychelles male individuals, 287 Seychelles female individuals, 2,964 South Asian ancestry male individuals, 65…		2	62825913	EHBP1	EHBP1	intron_variant
rs11847697	14q12	25673413	Locke AE	Nature	Genetic studies of body mass index yield new insights for obesity biology.	Body mass index	up to 104,666 European ancestry male individuals, up to 132,115 European ancestry female individuals, 370 African American male individuals, 517 African American female individuals, 512 Hispanic male individuals, 764 Hispanic female individuals	up to 48,274 European ancestry male individuals, up to 39,864 European ancestry female individuals, 2,441 African American or Afro-Caribbean male individuals, 6,314 African American or Afro-Caribbean female individuals, 919 Filipino male individuals, 828 Filipino female individuals, 205 Seychelles male individuals, 287 Seychelles female individuals, 2,964 South Asian ancestry male individuals, 65…		14	30045906	PRKD1	LOC105370429 - RPS6P24	intron_variant
rs12429545	13q14.3	25673413	Locke AE	Nature	Genetic studies of body mass index yield new insights for obesity biology.	Body mass index	up to 104,666 European ancestry male individuals, up to 132,115 European ancestry female individuals, 370 African American male individuals, 517 African American female individuals, 512 Hispanic male individuals, 764 Hispanic female individuals	up to 48,274 European ancestry male individuals, up to 39,864 European ancestry female individuals, 2,441 African American or Afro-Caribbean male individuals, 6,314 African American or Afro-Caribbean female individuals, 919 Filipino male individuals, 828 Filipino female individuals, 205 Seychelles male individuals, 287 Seychelles female individuals, 2,964 South Asian ancestry male individuals, 65…		13	53528071	OLFM4	ZNF646P1 - LOC105370210	intergenic_variant
rs12446632	16p12.3	25673413	Locke AE	Nature	Genetic studies of body mass index yield new insights for obesity biology.	Body mass index	up to 104,666 European ancestry male individuals, up to 132,115 European ancestry female individuals, 370 African American male individuals, 517 African American female individuals, 512 Hispanic male individuals, 764 Hispanic female individuals	up to 48,274 European ancestry male individuals, up to 39,864 European ancestry female individuals, 2,441 African American or Afro-Caribbean male individuals, 6,314 African American or Afro-Caribbean female individuals, 919 Filipino male individuals, 828 Filipino female individuals, 205 Seychelles male individuals, 287 Seychelles female individuals, 2,964 South Asian ancestry male individuals, 65…		16	19924067	GPRC5B	LOC105371116	intergenic_variant
rs12566985	1p31.1	25673413	Locke AE	Nature	Genetic studies of body mass index yield new insights for obesity biology.	Body mass index	up to 104,666 European ancestry male individuals, up to 132,115 European ancestry female individuals, 370 African American male individuals, 517 African American female individuals, 512 Hispanic male individuals, 764 Hispanic female individuals	up to 48,274 European ancestry male individuals, up to 39,864 European ancestry female individuals, 2,441 African American or Afro-Caribbean male individuals, 6,314 African American or Afro-Caribbean female individuals, 919 Filipino male individuals, 828 Filipino female individuals, 205 Seychelles male individuals, 287 Seychelles female individuals, 2,964 South Asian ancestry male individuals, 65…		1	74536509	FPGT-TNNI3K	TNNI3K, LOC105378803, FPGT-TNNI3K	intron_variant
rs12885454	14q12	25673413	Locke AE	Nature	Genetic studies of body mass index yield new insights for obesity biology.	Body mass index	up to 104,666 European ancestry male individuals, up to 132,115 European ancestry female individuals, 370 African American male individuals, 517 African American female individuals, 512 Hispanic male individuals, 764 Hispanic female individuals	up to 48,274 European ancestry male individuals, up to 39,864 European ancestry female individuals, 2,441 African American or Afro-Caribbean male individuals, 6,314 African American or Afro-Caribbean female individuals, 919 Filipino male individuals, 828 Filipino female individuals, 205 Seychelles male individuals, 287 Seychelles female individuals, 2,964 South Asian ancestry male individuals, 65…		14	29267632	PRKD1	LOC102724934	non_coding_transcript_exon_variant
rs12940622	17q25.3	25673413	Locke AE	Nature	Genetic studies of body mass index yield new insights for obesity biology.	Body mass index	up to 104,666 European ancestry male individuals, up to 132,115 European ancestry female individuals, 370 African American male individuals, 517 African American female individuals, 512 Hispanic male individuals, 764 Hispanic female individuals	up to 48,274 European ancestry male individuals, up to 39,864 European ancestry female individuals, 2,441 African American or Afro-Caribbean male individuals, 6,314 African American or Afro-Caribbean female individuals, 919 Filipino male individuals, 828 Filipino female individuals, 205 Seychelles male individuals, 287 Seychelles female individuals, 2,964 South Asian ancestry male individuals, 65…		17	80641771	RPTOR	RPTOR	intron_variant
rs13021737	2p25.3	25673413	Locke AE	Nature	Genetic studies of body mass index yield new insights for obesity biology.	Body mass index	up to 104,666 European ancestry male individuals, up to 132,115 European ancestry female individuals, 370 African American male individuals, 517 African American female individuals, 512 Hispanic male individuals, 764 Hispanic female individuals	up to 48,274 European ancestry male individuals, up to 39,864 European ancestry female individuals, 2,441 African American or Afro-Caribbean male individuals, 6,314 African American or Afro-Caribbean female individuals, 919 Filipino male individuals, 828 Filipino female individuals, 205 Seychelles male individuals, 287 Seychelles female individuals, 2,964 South Asian ancestry male individuals, 65…		2	632348	TMEM18	LOC105373352 - TMEM18	intergenic_variant
rs13107325	4q24	25673413	Locke AE	Nature	Genetic studies of body mass index yield new insights for obesity biology.	Body mass index	up to 104,666 European ancestry male individuals, up to 132,115 European ancestry female individuals, 370 African American male individuals, 517 African American female individuals, 512 Hispanic male individuals, 764 Hispanic female individuals	up to 48,274 European ancestry male individuals, up to 39,864 European ancestry female individuals, 2,441 African American or Afro-Caribbean male individuals, 6,314 African American or Afro-Caribbean female individuals, 919 Filipino male individuals, 828 Filipino female individuals, 205 Seychelles male individuals, 287 Seychelles female individuals, 2,964 South Asian ancestry male individuals, 65…		4	102267552	SLC39A8	SLC39A8	missense_variant
rs13191362	6q26	25673413	Locke AE	Nature	Genetic studies of body mass index yield new insights for obesity biology.	Body mass index	up to 104,666 European ancestry male individuals, up to 132,115 European ancestry female individuals, 370 African American male individuals, 517 African American female individuals, 512 Hispanic male individuals, 764 Hispanic female individuals	up to 48,274 European ancestry male individuals, up to 39,864 European ancestry female individuals, 2,441 African American or Afro-Caribbean male individuals, 6,314 African American or Afro-Caribbean female individuals, 919 Filipino male individuals, 828 Filipino female individuals, 205 Seychelles male individuals, 287 Seychelles female individuals, 2,964 South Asian ancestry male individuals, 65…		6	162612318	PARK2	PARK2	intron_variant
rs1516725	3q27.2	25673413	Locke AE	Nature	Genetic studies of body mass index yield new insights for obesity biology.	Body mass index	up to 104,666 European ancestry male individuals, up to 132,115 European ancestry female individuals, 370 African American male individuals, 517 African American female individuals, 512 Hispanic male individuals, 764 Hispanic female individuals	up to 48,274 European ancestry male individuals, up to 39,864 European ancestry female individuals, 2,441 African American or Afro-Caribbean male individuals, 6,314 African American or Afro-Caribbean female individuals, 919 Filipino male individuals, 828 Filipino female individuals, 205 Seychelles male individuals, 287 Seychelles female individuals, 2,964 South Asian ancestry male individuals, 65…		3	186106215	ETV5	ETV5	intron_variant
rs1528435	2q31.3	25673413	Locke AE	Nature	Genetic studies of body mass index yield new insights for obesity biology.	Body mass index	up to 104,666 European ancestry male individuals, up to 132,115 European ancestry female individuals, 370 African American male individuals, 517 African American female individuals, 512 Hispanic male individuals, 764 Hispanic female individuals	up to 48,274 European ancestry male individuals, up to 39,864 European ancestry female individuals, 2,441 African American or Afro-Caribbean male individuals, 6,314 African American or Afro-Caribbean female individuals, 919 Filipino male individuals, 828 Filipino female individuals, 205 Seychelles male individuals, 287 Seychelles female individuals, 2,964 South Asian ancestry male individuals, 65…		2	180686235	UBE2E3	LOC105373770 - SCHLAP1	intron_variant
rs1558902	16q12.2	25673413	Locke AE	Nature	Genetic studies of body mass index yield new insights for obesity biology.	Body mass index	up to 104,666 European ancestry male individuals, up to 132,115 European ancestry female individuals, 370 African American male individuals, 517 African American female individuals, 512 Hispanic male individuals, 764 Hispanic female individuals	up to 48,274 European ancestry male individuals, up to 39,864 European ancestry female individuals, 2,441 African American or Afro-Caribbean male individuals, 6,314 African American or Afro-Caribbean female individuals, 919 Filipino male individuals, 828 Filipino female individuals, 205 Seychelles male individuals, 287 Seychelles female individuals, 2,964 South Asian ancestry male individuals, 65…		16	53769662	FTO	FTO	intron_variant
rs16851483	3q23	25673413	Locke AE	Nature	Genetic studies of body mass index yield new insights for obesity biology.	Body mass index	up to 104,666 European ancestry male individuals, up to 132,115 European ancestry female individuals, 370 African American male individuals, 517 African American female individuals, 512 Hispanic male individuals, 764 Hispanic female individuals	up to 48,274 European ancestry male individuals, up to 39,864 European ancestry female individuals, 2,441 African American or Afro-Caribbean male individuals, 6,314 African American or Afro-Caribbean female individuals, 919 Filipino male individuals, 828 Filipino female individuals, 205 Seychelles male individuals, 287 Seychelles female individuals, 2,964 South Asian ancestry male individuals, 65…		3	141556594	RASA2	RASA2	intron_variant
rs16907751	8q21.13	25673413	Locke AE	Nature	Genetic studies of body mass index yield new insights for obesity biology.	Body mass index	up to 104,666 European ancestry male individuals, up to 132,115 European ancestry female individuals, 370 African American male individuals, 517 African American female individuals, 512 Hispanic male individuals, 764 Hispanic female individuals	up to 48,274 European ancestry male individuals, up to 39,864 European ancestry female individuals, 2,441 African American or Afro-Caribbean male individuals, 6,314 African American or Afro-Caribbean female individuals, 919 Filipino male individuals, 828 Filipino female individuals, 205 Seychelles male individuals, 287 Seychelles female individuals, 2,964 South Asian ancestry male individuals, 65…		8	80463222	ZBTB10	LOC105375922 - LOC105375921	intergenic_variant
rs17024393	1p13.3	25673413	Locke AE	Nature	Genetic studies of body mass index yield new insights for obesity biology.	Body mass index	up to 104,666 European ancestry male individuals, up to 132,115 European ancestry female individuals, 370 African American male individuals, 517 African American female individuals, 512 Hispanic male individuals, 764 Hispanic female individuals	up to 48,274 European ancestry male individuals, up to 39,864 European ancestry female individuals, 2,441 African American or Afro-Caribbean male individuals, 6,314 African American or Afro-Caribbean female individuals, 919 Filipino male individuals, 828 Filipino female individuals, 205 Seychelles male individuals, 287 Seychelles female individuals, 2,964 South Asian ancestry male individuals, 65…		1	109612066	GNAT2	GNAT2	3_prime_UTR_variant
rs17094222	10q24.31	25673413	Locke AE	Nature	Genetic studies of body mass index yield new insights for obesity biology.	Body mass index	up to 104,666 European ancestry male individuals, up to 132,115 European ancestry female individuals, 370 African American male individuals, 517 African American female individuals, 512 Hispanic male individuals, 764 Hispanic female individuals	up to 48,274 European ancestry male individuals, up to 39,864 European ancestry female individuals, 2,441 African American or Afro-Caribbean male individuals, 6,314 African American or Afro-Caribbean female individuals, 919 Filipino male individuals, 828 Filipino female individuals, 205 Seychelles male individuals, 287 Seychelles female individuals, 2,964 South Asian ancestry male individuals, 65…		10	100635683	HIF1AN	HIF1AN - PAX2	intergenic_variant
rs17405819	8q21.13	25673413	Locke AE	Nature	Genetic studies of body mass index yield new insights for obesity biology.	Body mass index	up to 104,666 European ancestry male individuals, up to 132,115 European ancestry female individuals, 370 African American male individuals, 517 African American female individuals, 512 Hispanic male individuals, 764 Hispanic female individuals	up to 48,274 European ancestry male individuals, up to 39,864 European ancestry female individuals, 2,441 African American or Afro-Caribbean male individuals, 6,314 African American or Afro-Caribbean female individuals, 919 Filipino male individuals, 828 Filipino female individuals, 205 Seychelles male individuals, 287 Seychelles female individuals, 2,964 South Asian ancestry male individuals, 65…		8	75894349	HNF4G	HNF4G - LOC105375906	intergenic_variant
rs17724992	19p13.11	25673413	Locke AE	Nature	Genetic studies of body mass index yield new insights for obesity biology.	Body mass index	up to 104,666 European ancestry male individuals, up to 132,115 European ancestry female individuals, 370 African American male individuals, 517 African American female individuals, 512 Hispanic male individuals, 764 Hispanic female individuals	up to 48,274 European ancestry male individuals, up to 39,864 European ancestry female individuals, 2,441 African American or Afro-Caribbean male individuals, 6,314 African American or Afro-Caribbean female individuals, 919 Filipino male individuals, 828 Filipino female individuals, 205 Seychelles male individuals, 287 Seychelles female individuals, 2,964 South Asian ancestry male individuals, 65…		19	18344015	PGPEP1	PGPEP1	intron_variant
rs1808579	18q11.2	25673413	Locke AE	Nature	Genetic studies of body mass index yield new insights for obesity biology.	Body mass index	up to 104,666 European ancestry male individuals, up to 132,115 European ancestry female individuals, 370 African American male individuals, 517 African American female individuals, 512 Hispanic male individuals, 764 Hispanic female individuals	up to 48,274 European ancestry male individuals, up to 39,864 European ancestry female individuals, 2,441 African American or Afro-Caribbean male individuals, 6,314 African American or Afro-Caribbean female individuals, 919 Filipino male individuals, 828 Filipino female individuals, 205 Seychelles male individuals, 287 Seychelles female individuals, 2,964 South Asian ancestry male individuals, 65…		18	23524924	C18orf8	NPC1, C18orf8	intron_variant
rs1928295	9q33.1	25673413	Locke AE	Nature	Genetic studies of body mass index yield new insights for obesity biology.	Body mass index	up to 104,666 European ancestry male individuals, up to 132,115 European ancestry female individuals, 370 African American male individuals, 517 African American female individuals, 512 Hispanic male individuals, 764 Hispanic female individuals	up to 48,274 European ancestry male individuals, up to 39,864 European ancestry female individuals, 2,441 African American or Afro-Caribbean male individuals, 6,314 African American or Afro-Caribbean female individuals, 919 Filipino male individuals, 828 Filipino female individuals, 205 Seychelles male individuals, 287 Seychelles female individuals, 2,964 South Asian ancestry male individuals, 65…		9	117616205	TLR4	LOC105376242 - LOC101928797	intergenic_variant
rs2033529	6p21.2	25673413	Locke AE	Nature	Genetic studies of body mass index yield new insights for obesity biology.	Body mass index	up to 104,666 European ancestry male individuals, up to 132,115 European ancestry female individuals, 370 African American male individuals, 517 African American female individuals, 512 Hispanic male individuals, 764 Hispanic female individuals	up to 48,274 European ancestry male individuals, up to 39,864 European ancestry female individuals, 2,441 African American or Afro-Caribbean male individuals, 6,314 African American or Afro-Caribbean female individuals, 919 Filipino male individuals, 828 Filipino female individuals, 205 Seychelles male individuals, 287 Seychelles female individuals, 2,964 South Asian ancestry male individuals, 65…		6	40380914	TDRG1	TDRG1 - LRFN2	downstream_gene_variant
rs2033732	8q21.2	25673413	Locke AE	Nature	Genetic studies of body mass index yield new insights for obesity biology.	Body mass index	up to 104,666 European ancestry male individuals, up to 132,115 European ancestry female individuals, 370 African American male individuals, 517 African American female individuals, 512 Hispanic male individuals, 764 Hispanic female individuals	up to 48,274 European ancestry male individuals, up to 39,864 European ancestry female individuals, 2,441 African American or Afro-Caribbean male individuals, 6,314 African American or Afro-Caribbean female individuals, 919 Filipino male individuals, 828 Filipino female individuals, 205 Seychelles male individuals, 287 Seychelles female individuals, 2,964 South Asian ancestry male individuals, 65…		8	84167474	RALYL	LOC101929943 - RALYL	upstream_gene_variant
rs2075650	19q13.32	25673413	Locke AE	Nature	Genetic studies of body mass index yield new insights for obesity biology.	Body mass index	up to 104,666 European ancestry male individuals, up to 132,115 European ancestry female individuals, 370 African American male individuals, 517 African American female individuals, 512 Hispanic male individuals, 764 Hispanic female individuals	up to 48,274 European ancestry male individuals, up to 39,864 European ancestry female individuals, 2,441 African American or Afro-Caribbean male individuals, 6,314 African American or Afro-Caribbean female individuals, 919 Filipino male individuals, 828 Filipino female individuals, 205 Seychelles male individuals, 287 Seychelles female individuals, 2,964 South Asian ancestry male individuals, 65…		19	44892362	TOMM40	TOMM40	intron_variant
rs2080454	16q12.1	25673413	Locke AE	Nature	Genetic studies of body mass index yield new insights for obesity biology.	Body mass index	up to 104,666 European ancestry male individuals, up to 132,115 European ancestry female individuals, 370 African American male individuals, 517 African American female individuals, 512 Hispanic male individuals, 764 Hispanic female individuals	up to 48,274 European ancestry male individuals, up to 39,864 European ancestry female individuals, 2,441 African American or Afro-Caribbean male individuals, 6,314 African American or Afro-Caribbean female individuals, 919 Filipino male individuals, 828 Filipino female individuals, 205 Seychelles male individuals, 287 Seychelles female individuals, 2,964 South Asian ancestry male individuals, 65…		16	49028679	CBLN1	LOC105371240 - LOC105371241	intergenic_variant
rs2112347	5q13.3	25673413	Locke AE	Nature	Genetic studies of body mass index yield new insights for obesity biology.	Body mass index	up to 104,666 European ancestry male individuals, up to 132,115 European ancestry female individuals, 370 African American male individuals, 517 African American female individuals, 512 Hispanic male individuals, 764 Hispanic female individuals	up to 48,274 European ancestry male individuals, up to 39,864 European ancestry female individuals, 2,441 African American or Afro-Caribbean male individuals, 6,314 African American or Afro-Caribbean female individuals, 919 Filipino male individuals, 828 Filipino female individuals, 205 Seychelles male individuals, 287 Seychelles female individuals, 2,964 South Asian ancestry male individuals, 65…		5	75719417	POC5	LOC441087	upstream_gene_variant
rs2176040	2q36.3	25673413	Locke AE	Nature	Genetic studies of body mass index yield new insights for obesity biology.	Body mass index	up to 104,666 European ancestry male individuals, up to 132,115 European ancestry female individuals, 370 African American male individuals, 517 African American female individuals, 512 Hispanic male individuals, 764 Hispanic female individuals	up to 48,274 European ancestry male individuals, up to 39,864 European ancestry female individuals, 2,441 African American or Afro-Caribbean male individuals, 6,314 African American or Afro-Caribbean female individuals, 919 Filipino male individuals, 828 Filipino female individuals, 205 Seychelles male individuals, 287 Seychelles female individuals, 2,964 South Asian ancestry male individuals, 65…		2	226228086	LOC646736	LOC646736 - LOC105373915	intergenic_variant
rs2207139	6p12.3	25673413	Locke AE	Nature	Genetic studies of body mass index yield new insights for obesity biology.	Body mass index	up to 104,666 European ancestry male individuals, up to 132,115 European ancestry female individuals, 370 African American male individuals, 517 African American female individuals, 512 Hispanic male individuals, 764 Hispanic female individuals	up to 48,274 European ancestry male individuals, up to 39,864 European ancestry female individuals, 2,441 African American or Afro-Caribbean male individuals, 6,314 African American or Afro-Caribbean female individuals, 919 Filipino male individuals, 828 Filipino female individuals, 205 Seychelles male individuals, 287 Seychelles female individuals, 2,964 South Asian ancestry male individuals, 65…		6	50877777	TFAP2B	RPS17P5 - LOC100418898	intergenic_variant
rs2287019	19q13.32	25673413	Locke AE	Nature	Genetic studies of body mass index yield new insights for obesity biology.	Body mass index	up to 104,666 European ancestry male individuals, up to 132,115 European ancestry female individuals, 370 African American male individuals, 517 African American female individuals, 512 Hispanic male individuals, 764 Hispanic female individuals	up to 48,274 European ancestry male individuals, up to 39,864 European ancestry female individuals, 2,441 African American or Afro-Caribbean male individuals, 6,314 African American or Afro-Caribbean female individuals, 919 Filipino male individuals, 828 Filipino female individuals, 205 Seychelles male individuals, 287 Seychelles female individuals, 2,964 South Asian ancestry male individuals, 65…		19	45698914	QPCTL	QPCTL	intron_variant
rs2365389	3p14.2	25673413	Locke AE	Nature	Genetic studies of body mass index yield new insights for obesity biology.	Body mass index	up to 104,666 European ancestry male individuals, up to 132,115 European ancestry female individuals, 370 African American male individuals, 517 African American female individuals, 512 Hispanic male individuals, 764 Hispanic female individuals	up to 48,274 European ancestry male individuals, up to 39,864 European ancestry female individuals, 2,441 African American or Afro-Caribbean male individuals, 6,314 African American or Afro-Caribbean female individuals, 919 Filipino male individuals, 828 Filipino female individuals, 205 Seychelles male individuals, 287 Seychelles female individuals, 2,964 South Asian ancestry male individuals, 65…		3	61250788	FHIT	FHIT	intron_variant
rs2650492	16p12.1	25673413	Locke AE	Nature	Genetic studies of body mass index yield new insights for obesity biology.	Body mass index	up to 104,666 European ancestry male individuals, up to 132,115 European ancestry female individuals, 370 African American male individuals, 517 African American female individuals, 512 Hispanic male individuals, 764 Hispanic female individuals	up to 48,274 European ancestry male individuals, up to 39,864 European ancestry female individuals, 2,441 African American or Afro-Caribbean male individuals, 6,314 African American or Afro-Caribbean female individuals, 919 Filipino male individuals, 828 Filipino female individuals, 205 Seychelles male individuals, 287 Seychelles female individuals, 2,964 South Asian ancestry male individuals, 65…		16	28322090	SBK1	SBK1	3_prime_UTR_variant
rs2820292	1q32.1	25673413	Locke AE	Nature	Genetic studies of body mass index yield new insights for obesity biology.	Body mass index	up to 104,666 European ancestry male individuals, up to 132,115 European ancestry female individuals, 370 African American male individuals, 517 African American female individuals, 512 Hispanic male individuals, 764 Hispanic female individuals	up to 48,274 European ancestry male individuals, up to 39,864 European ancestry female individuals, 2,441 African American or Afro-Caribbean male individuals, 6,314 African American or Afro-Caribbean female individuals, 919 Filipino male individuals, 828 Filipino female individuals, 205 Seychelles male individuals, 287 Seychelles female individuals, 2,964 South Asian ancestry male individuals, 65…		1	201815159	NAV1	IPO9-AS1, NAV1	intron_variant
rs29941	19q13.11	25673413	Locke AE	Nature	Genetic studies of body mass index yield new insights for obesity biology.	Body mass index	up to 104,666 European ancestry male individuals, up to 132,115 European ancestry female individuals, 370 African American male individuals, 517 African American female individuals, 512 Hispanic male individuals, 764 Hispanic female individuals	up to 48,274 European ancestry male individuals, up to 39,864 European ancestry female individuals, 2,441 African American or Afro-Caribbean male individuals, 6,314 African American or Afro-Caribbean female individuals, 919 Filipino male individuals, 828 Filipino female individuals, 205 Seychelles male individuals, 287 Seychelles female individuals, 2,964 South Asian ancestry male individuals, 65…		19	33818627	KCTD15	KCTD15 - RN7SL150P	downstream_gene_variant
rs3101336	1p31.1	25673413	Locke AE	Nature	Genetic studies of body mass index yield new insights for obesity biology.	Body mass index	up to 104,666 European ancestry male individuals, up to 132,115 European ancestry female individuals, 370 African American male individuals, 517 African American female individuals, 512 Hispanic male individuals, 764 Hispanic female individuals	up to 48,274 European ancestry male individuals, up to 39,864 European ancestry female individuals, 2,441 African American or Afro-Caribbean male individuals, 6,314 African American or Afro-Caribbean female individuals, 919 Filipino male individuals, 828 Filipino female individuals, 205 Seychelles male individuals, 287 Seychelles female individuals, 2,964 South Asian ancestry male individuals, 65…		1	72285502	NEGR1	LOC105378797	upstream_gene_variant
rs3810291	19q13.32	25673413	Locke AE	Nature	Genetic studies of body mass index yield new insights for obesity biology.	Body mass index	up to 104,666 European ancestry male individuals, up to 132,115 European ancestry female individuals, 370 African American male individuals, 517 African American female individuals, 512 Hispanic male individuals, 764 Hispanic female individuals	up to 48,274 European ancestry male individuals, up to 39,864 European ancestry female individuals, 2,441 African American or Afro-Caribbean male individuals, 6,314 African American or Afro-Caribbean female individuals, 919 Filipino male individuals, 828 Filipino female individuals, 205 Seychelles male individuals, 287 Seychelles female individuals, 2,964 South Asian ancestry male individuals, 65…		19	47065746	ZC3H4	ZC3H4	3_prime_UTR_variant
rs3817334	11p11.2	25673413	Locke AE	Nature	Genetic studies of body mass index yield new insights for obesity biology.	Body mass index	up to 104,666 European ancestry male individuals, up to 132,115 European ancestry female individuals, 370 African American male individuals, 517 African American female individuals, 512 Hispanic male individuals, 764 Hispanic female individuals	up to 48,274 European ancestry male individuals, up to 39,864 European ancestry female individuals, 2,441 African American or Afro-Caribbean male individuals, 6,314 African American or Afro-Caribbean female individuals, 919 Filipino male individuals, 828 Filipino female individuals, 205 Seychelles male individuals, 287 Seychelles female individuals, 2,964 South Asian ancestry male individuals, 65…		11	47629441	MTCH2	MTCH2	intron_variant
[truncated: 934 more rows]

## Sheet: Table S3 psychiatric phenotypes
Table S3: Overview of sample sizes and number of genome-wide significant SNPs for mental disorders/phenotypes
[truncated: 33 more rows]

[truncated: 9 more sheets: Table S4 Results p<0.05, Table S5 MDD results , Tab S6 Confirmation analysis, Tab S7 Look-up in BMI GWAS , Table S8 Genes, Tab S9 MR WHRadjBMI on Schizo, Table S10-S11, Tab S12 MR Schizo on WHRadjBMi, Tab S13-S14  MR Schizophr]
